# Supplementary material for: Computational Identification Raises a Riddle for Distribution of Putative NACHT NTPases in the Genome of Early Green Plants
Source: PLoS One. 2016 Mar 1;11(3):e0150634. doi: 10.1371/journal.pone.0150634 (PMC4773052; doi:10.1371/journal.pone.0150634)
Supplement: S1 Table — (XLS) [file pone.0150634.s001.xls]

## Sheet: Animalia
S1 Table: List of protein sequence accession number used for phylogenetic analyses in the report from different species. Here, brackets enlcosed the number of protein sequences present in the respective species.
Aspergillus terreus (28)	Branchiostoma floridae (74)	Caenorhabditis elegans (1)	Chaetomium globosum (51)	Ciona intestinalis (26)	Coprinopsis cinerea (55)	Escherichia coli (4)	Homo sapiens (54)	Methanosarcina acetivorans (4)	Magnaporthe grisea	Methanosarcina barkeri (6)	Methanospirillum hungatei (0)	Methanocaldococcus jannaschii (0)	Monosiga brevicollis (11)	Mus musculus (49)	Natronomonas pharaonis (0)	Nematostella vectensis (sea anemone) (25)	Nostoc punctiforme (17)	Paramecium tetraurelia (33)	Rhodococcus opacus (1)	Saccharomyces cerevisiae (0)	Streptomyces coelicolor (3)	Strongylocentrotus purpuratus (82)	Sulfolobus tokodaii (0)	Synechococcus (0)	Trichodesmium erythraeum (24)	Tetrahymena thermophila (15)
Fungi	Chordata	Nematode	Fungi	Chordata	Fungi	Bacteria	Chordata	Methanobacteria	Fungus	Methanobacteria	Methanobacteria	Methanobacteria	Ciliate Protozoa	Chordata	archaebacteria	Cnidaria	Cyanobacteria	Ciliate protozoa	Bacteria	Fungi	Bacteria	Echinodermata	archaebacteria	Cyanobacteria	Cyanobacteria	Ciliate protozoa
gi|115383708|ref|XP_001208401.1|	gi|260786441|ref|XP_002588266.1|	tr|O16302|O16302_CAEEL	gi|116179072|ref|XP_001219385.1|	gi|198412104|ref|XP_002119411.1|	gi|169848156|ref|XP_001830786.1|	sp|P38035|RTCR_ECOLI	gi|110624785|ref|NP_789780.2|	gi|19915739|gb|AAM05244.1|	MGG_00388T0	gi|72394720|gb|AAZ68994.1|			jgi|Monbr1|10691|fgenesh1_pg.scaffold_23000038	gi|110665740|ref|NP_001035786.1|		jgi|Nemve1|106828|e_gw.84.113.1	tr|B2IT27|B2IT27_NOSP7	GSPATP00000566001	tr|C1BAB9|C1BAB9_RHOOB		tr|Q9X8M6|Q9X8M6_STRCO	gi|115610501|ref|XP_781266.2|			gi|113473980|ref|YP_720041.1|	193.m00051
gi|115383788|ref|XP_001208441.1|	gi|260787593|ref|XP_002588837.1|		gi|116179186|ref|XP_001219442.1|	gi|198412371|ref|XP_002125638.1|	gi|169848205|ref|XP_001830810.1|	tr|B1X767|B1X767_ECODH	gi|11545912|ref|NP_071445.1|	gi|19917667|gb|AAM06967.1|	MGG_00567T0	gi|72396492|gb|AAZ70765.1|			jgi|Monbr1|24824|fgenesh2_pg.scaffold_8000058	gi|110815824|ref|NP_001036077.1|		jgi|Nemve1|110663|e_gw.101.93.1	tr|B2IU91|B2IU91_NOSP7	GSPATP00001799001			tr|Q9X8M7|Q9X8M7_STRCO	gi|115612999|ref|XP_782530.2|			gi|113474127|ref|YP_720188.1|	193.m00052
gi|115384114|ref|XP_001208604.1|	gi|260787595|ref|XP_002588838.1|		gi|116179390|ref|XP_001219544.1|	gi|198412495|ref|XP_002123891.1|	gi|169849616|ref|XP_001831511.1|	tr|C4ZVX3|C4ZVX3_ECOBW	gi|116268109|ref|NP_115582.3|	gi|20090689|ref|NP_616764.1|	MGG_04406T0	gi|72396494|gb|AAZ70767.1|			jgi|Monbr1|29174|fgenesh2_pg.scaffold_32000035	gi|112821677|ref|NP_808358.2|		jgi|Nemve1|131326|e_gw.294.63.1	tr|B2IUR1|B2IUR1_NOSP7	GSPATP00003717001			tr|Q9X8M9|Q9X8M9_STRCO	gi|115620093|ref|XP_001197534.1|			gi|113474166|ref|YP_720227.1|	257.m00024
gi|115384556|ref|XP_001208825.1|	gi|260787597|ref|XP_002588839.1|		gi|116180342|ref|XP_001220020.1|	gi|198412877|ref|XP_002119726.1|	gi|169850916|ref|XP_001832149.1|	tr|H0Q7G3|H0Q7G3_ECOLI	gi|118918429|ref|NP_849172.2|	gi|20092412|ref|NP_618487.1|	MGG_04914T0	gi|73663844|ref|YP_300090.1|			jgi|Monbr1|32133|estExt_fgenesh2_pg.C_80058	gi|114431262|ref|NP_032696.2|		jgi|Nemve1|133949|e_gw.325.31.1	tr|B2IVU5|B2IVU5_NOSP7	GSPATP00003829001				gi|115624726|ref|XP_001203612.1|			gi|113474446|ref|YP_720507.1|	3677.m00034
gi|115385425|ref|XP_001209259.1|	gi|260787599|ref|XP_002588840.1|		gi|116180744|ref|XP_001220221.1|	gi|198413376|ref|XP_002124943.1|	gi|169854603|ref|XP_001833976.1|		gi|119393876|ref|NP_075043.1|		MGG_04917T0	gi|73669330|ref|YP_305345.1|			jgi|Monbr1|32386|estExt_fgenesh2_pg.C_100013	gi|115299743|ref|NP_001041684.1|		jgi|Nemve1|138346|e_gw.428.47.1	tr|B2IY80|B2IY80_NOSP7	GSPATP00005714001				gi|115633918|ref|XP_001200542.1|			gi|113474492|ref|YP_720553.1|	3695.m00021
gi|115386066|ref|XP_001209574.1|	gi|260788316|ref|XP_002589196.1|		gi|116181338|ref|XP_001220518.1|	gi|198413711|ref|XP_002120396.1|	gi|169863240|ref|XP_001838242.1|		gi|119393878|ref|NP_004527.2|		MGG_05121T0	gi|73669332|ref|YP_305347.1|			jgi|Monbr1|32916|estExt_fgenesh2_pg.C_140154	gi|115299752|ref|NP_001041685.1|		jgi|Nemve1|214133|fgenesh1_pg.scaffold_192000040	tr|B2IYR9|B2IYR9_NOSP7	GSPATP00009847001				gi|115640684|ref|XP_001179130.1|			gi|113474555|ref|YP_720616.1|	3708.m00104
gi|115387835|ref|XP_001211423.1|	gi|260788560|ref|XP_002589317.1|		gi|116181690|ref|XP_001220694.1|	gi|198413758|ref|XP_002123441.1|	gi|169863252|ref|XP_001838248.1|		gi|119395764|ref|NP_001073289.1|		MGG_05125T0				jgi|Monbr1|33730|estExt_fgenesh2_pg.C_230105	gi|124107600|ref|NP_035001.2|		jgi|Nemve1|217272|fgenesh1_pg.scaffold_291000006	tr|B2IZC8|B2IZC8_NOSP7	GSPATP00010190001				gi|115650683|ref|XP_781559.2|			gi|113474743|ref|YP_720804.1|	3732.m00022
gi|115388611|ref|XP_001211811.1|	gi|260788897|ref|XP_002589485.1|		gi|116182430|ref|XP_001221064.1|	gi|198414168|ref|XP_002123376.1|	gi|169866186|ref|XP_001839683.1|		gi|14719829|ref|NP_127497.1|		MGG_05384T0				jgi|Monbr1|36329|estExt_fgenesh1_pg.C_50092	gi|124107602|ref|NP_035000.2|		jgi|Nemve1|219373|fgenesh1_pg.scaffold_405000006	tr|B2J1C8|B2J1C8_NOSP7	GSPATP00010712001				gi|115653345|ref|XP_001201075.1|			gi|113474906|ref|YP_720967.1|	3734.m00003
gi|115390262|ref|XP_001212636.1|	gi|260789906|ref|XP_002589985.1|		gi|116182592|ref|XP_001221145.1|	gi|198415402|ref|XP_002123088.1|	gi|169868632|ref|XP_001840887.1|		gi|14719833|ref|NP_127499.1|		MGG_05856T0				jgi|Monbr1|38920|estExt_fgenesh1_pg.C_340038	gi|124286818|ref|NP_036088.3|		jgi|Nemve1|220102|fgenesh1_pg.scaffold_474000013	tr|B2J426|B2J426_NOSP7	GSPATP00010722001				gi|115654611|ref|XP_001203172.1|			gi|113475167|ref|YP_721228.1|	3736.m00048
gi|115390316|ref|XP_001212663.1|	gi|260791227|ref|XP_002590641.1|		gi|116191309|ref|XP_001221467.1|	gi|198415502|ref|XP_002119947.1|	gi|299738300|ref|XP_001838254.2|		gi|14719835|ref|NP_127500.1|		MGG_06617T0				jgi|Monbr1|7351|fgenesh1_pg.scaffold_7000083	gi|124486873|ref|NP_001074749.1|		jgi|Nemve1|240600|estExt_fgenesh1_pg.C_320002	tr|B2J4D1|B2J4D1_NOSP7	GSPATP00010725001				gi|115665375|ref|XP_001181207.1|			gi|113475453|ref|YP_721514.1|	3813.m01453
gi|115390452|ref|XP_001212731.1|	gi|260791229|ref|XP_002590642.1|		gi|116191741|ref|XP_001221683.1|	gi|198416452|ref|XP_002120067.1|	gi|299738308|ref|XP_002910064.1|		gi|156938336|ref|NP_000237.2|		MGG_07985T0				jgi|Monbr1|9939|fgenesh1_pg.scaffold_18000046	gi|124487067|ref|NP_001074858.1|		jgi|Nemve1|240601|estExt_fgenesh1_pg.C_320006	tr|B2J4S9|B2J4S9_NOSP7	GSPATP00010729001				gi|115676899|ref|XP_001184399.1|			gi|113475509|ref|YP_721570.1|	3822.m00695
gi|115391829|ref|XP_001213419.1|	gi|260791233|ref|XP_002590644.1|		gi|116192301|ref|XP_001221963.1|	gi|198418687|ref|XP_002121544.1|	gi|299738356|ref|XP_001838303.2|		gi|158321897|ref|NP_703148.4|		MGG_08542T0					gi|140972011|ref|NP_780499.3|		jgi|Nemve1|242728|estExt_fgenesh1_pg.C_700066	tr|B2J557|B2J557_NOSP7	GSPATP00011958001				gi|115676917|ref|XP_797089.2|			gi|113475761|ref|YP_721822.1|	3824.m03095
gi|115395840|ref|XP_001213559.1|	gi|260791241|ref|XP_002590648.1|		gi|116193331|ref|XP_001222478.1|	gi|198418703|ref|XP_002122367.1|	gi|299738406|ref|XP_001838335.2|		gi|187937176|ref|NP_001120727.1|		MGG_08651T0					gi|145966705|ref|NP_705823.3|		jgi|Nemve1|244876|estExt_fgenesh1_pg.C_1370042	tr|B2J5X0|B2J5X0_NOSP7	GSPATP00014828001				gi|115677496|ref|XP_001203493.1|			gi|113475928|ref|YP_721989.1|	3825.m02774
gi|115395976|ref|XP_001213627.1|	gi|260791245|ref|XP_002590650.1|		gi|116194308|ref|XP_001222966.1|	gi|198420509|ref|XP_002121345.1|	gi|299738453|ref|XP_001838367.2|		gi|188536002|ref|NP_001120934.1|		MGG_08914T0					gi|145966853|ref|NP_001003910.2|		jgi|Nemve1|244932|estExt_fgenesh1_pg.C_1390048	tr|B2J6Z3|B2J6Z3_NOSP7	GSPATP00018112001				gi|115681192|ref|XP_793250.2|			gi|113476115|ref|YP_722176.1|	40.m00213
gi|115397207|ref|XP_001214195.1|	gi|260791249|ref|XP_002590652.1|		gi|116194374|ref|XP_001222999.1|	gi|198420689|ref|XP_002130243.1|	gi|299738708|ref|XP_001834744.2|		gi|188536116|ref|NP_001120933.1|		MGG_09048T0					gi|167466241|ref|NP_113566.2|		jgi|Nemve1|247590|estExt_fgenesh1_pg.C_3190006	tr|B2JAV5|B2JAV5_NOSP7	GSPATP00018253001				gi|115681740|ref|XP_800245.2|			gi|113476117|ref|YP_722178.1|	503.m00005
gi|115398464|ref|XP_001214821.1|	gi|260791277|ref|XP_002590666.1|		gi|116195092|ref|XP_001223358.1|	gi|198421466|ref|XP_002124962.1|	gi|299738714|ref|XP_001834748.2|		gi|190684679|ref|NP_787067.2|		MGG_09355T0					gi|187133241|ref|NP_035002.2|		jgi|Nemve1|248679|estExt_fgenesh1_pg.C_11630001	tr|B2JBK1|B2JBK1_NOSP7	GSPATP00019499001				gi|115691543|ref|XP_001202178.1|			gi|113476239|ref|YP_722300.1|
gi|115399218|ref|XP_001215198.1|	gi|260791287|ref|XP_002590671.1|		gi|116195104|ref|XP_001223364.1|	gi|198423221|ref|XP_002122886.1|	gi|299738742|ref|XP_001834766.2|		gi|194018482|ref|NP_604393.2|		MGG_10547T0					gi|187133243|ref|NP_001119654.1|		jgi|Nemve1|40239|gw.206.57.1	tr|B2JBW8|B2JBW8_NOSP7	GSPATP00022837001				gi|115696448|ref|XP_001197508.1|			gi|113476398|ref|YP_722459.1|
gi|115400003|ref|XP_001215590.1|	gi|260791289|ref|XP_002590672.1|		gi|116195196|ref|XP_001223410.1|	gi|198424932|ref|XP_002122391.1|	gi|299739162|ref|XP_001835095.2|		gi|194018484|ref|NP_659444.2|		MGG_11080T0					gi|22003870|ref|NP_665826.1|		jgi|Nemve1|40337|gw.144.60.1		GSPATP00024910001				gi|115696708|ref|XP_791136.2|			gi|113477066|ref|YP_723127.1|
gi|115401804|ref|XP_001216490.1|	gi|260791293|ref|XP_002590674.1|		gi|116196146|ref|XP_001223885.1|	gi|198424990|ref|XP_002120090.1|	gi|299739644|ref|XP_001839668.2|		gi|21264320|ref|NP_612202.1|		MGG_11196T0					gi|222418589|ref|NP_795980.2|		jgi|Nemve1|50190|gw.115.61.1		GSPATP00025061001				gi|115698887|ref|XP_001198485.1|			gi|113477067|ref|YP_723128.1|
gi|115402309|ref|XP_001217231.1|	gi|260791297|ref|XP_002590676.1|		gi|116197631|ref|XP_001224627.1|	gi|198426602|ref|XP_002121213.1|	gi|299739680|ref|XP_001839707.2|		gi|21536371|ref|NP_009041.2|		MGG_11860T0					gi|228008318|ref|NP_001002894.2|		jgi|Nemve1|50704|gw.68.148.1		GSPATP00029296001				gi|115712882|ref|XP_795877.2|			gi|113477145|ref|YP_723206.1|
gi|115402693|ref|XP_001217423.1|	gi|260791301|ref|XP_002590678.1|		gi|116197903|ref|XP_001224763.1|	gi|198429115|ref|XP_002120947.1|	gi|299740726|ref|XP_001833947.2|		gi|21955154|ref|NP_653288.1|		MGG_12047T0					gi|241666419|ref|NP_001155886.1|		jgi|Nemve1|60625|gw.16.282.1		GSPATP00032332001				gi|115713146|ref|XP_795144.2|			gi|113477320|ref|YP_723381.1|
gi|115437464|ref|XP_001217817.1|	gi|260791502|ref|XP_002590768.1|		gi|116198503|ref|XP_001225063.1|	gi|198431996|ref|XP_002128004.1|	gi|299740806|ref|XP_001834005.2|		gi|222418587|ref|NP_001138462.1|		MGG_14618T0					gi|241666421|ref|NP_001004142.2|		jgi|Nemve1|80906|e_gw.3.132.1		GSPATP00033536001				gi|115751527|ref|XP_001183133.1|			gi|113477794|ref|YP_723855.1|
gi|115437852|ref|XP_001217916.1|	gi|260791504|ref|XP_002590769.1|		gi|116198607|ref|XP_001225115.1|	gi|198434561|ref|XP_002122837.1|	gi|299741916|ref|XP_001832121.2|		gi|25777608|ref|NP_078894.2|		MGG_15159T0					gi|254692966|ref|NP_001028379.2|		jgi|Nemve1|87696|e_gw.16.284.1		GSPATP00034039001				gi|115770389|ref|XP_798234.2|			gi|113478092|ref|YP_724153.1|
gi|115443476|ref|XP_001218545.1|	gi|260792012|ref|XP_002591021.1|		gi|116198787|ref|XP_001225205.1|	gi|198435232|ref|XP_002126452.1|	gi|299741947|ref|XP_001832141.2|		gi|25777610|ref|NP_733840.1|		MGG_15407T0					gi|255522931|ref|NP_848507.2|		jgi|Nemve1|94204|e_gw.35.156.1		GSPATP00035692001				gi|115781726|ref|XP_784965.2|			gi|113478311|ref|YP_724372.1|
gi|115443528|ref|XP_001218571.1|	gi|260793551|ref|XP_002591775.1|		gi|116199375|ref|XP_001225499.1|	gi|198436611|ref|XP_002123883.1|	gi|299741963|ref|XP_001832150.2|		gi|28827807|ref|NP_789791.1|							gi|255522933|ref|NP_001157214.1|		jgi|Nemve1|99492|e_gw.53.42.1		GSPATP00036214001				gi|115841999|ref|XP_789086.2|
gi|115449887|ref|XP_001218722.1|	gi|260794721|ref|XP_002592356.1|		gi|116199953|ref|XP_001225788.1|	gi|198438419|ref|XP_002125510.1|	gi|299741990|ref|XP_001832173.2|		gi|28827813|ref|NP_789792.1|							gi|255522935|ref|NP_001157215.1|				GSPATP00036225001				gi|115889620|ref|XP_001179020.1|
gi|115490985|ref|XP_001210120.1|	gi|260794963|ref|XP_002592476.1|		gi|116200085|ref|XP_001225854.1|		gi|299742952|ref|XP_001835441.2|		gi|291463275|ref|NP_001167552.1|							gi|256542271|ref|NP_001004194.2|				GSPATP00038275001				gi|115890777|ref|XP_797335.2|
gi|115491325|ref|XP_001210290.1|	gi|260795174|ref|XP_002592581.1|		gi|116200089|ref|XP_001225856.1|		gi|299742971|ref|XP_001835454.2|		gi|291463278|ref|NP_001167553.1|							gi|257468329|ref|NP_001028603.1|				GSPATP00038875001				gi|115893439|ref|XP_001198729.1|
	gi|260795815|ref|XP_002592900.1|		gi|116201001|ref|XP_001226312.1|		gi|299742975|ref|XP_001835457.2|		gi|291463280|ref|NP_001167554.1|							gi|27369660|ref|NP_766069.1|				GSPATP00039169001				gi|115893515|ref|XP_001175745.1|
	gi|260796357|ref|XP_002593171.1|		gi|116201125|ref|XP_001226374.1|		gi|299742997|ref|XP_001835474.2|		gi|300116159|ref|NP_001177808.1|							gi|27370372|ref|NP_766484.1|				GSPATP00039409001				gi|115896480|ref|XP_790542.2|
	gi|260797566|ref|XP_002593773.1|		gi|116201347|ref|XP_001226485.1|		gi|299743766|ref|XP_001835963.2|		gi|308736994|ref|NP_001007526.3|							gi|283806725|ref|NP_001164478.1|				GSPATP00039445001				gi|115911632|ref|XP_001200150.1|
	gi|260797891|ref|XP_002593934.1|		gi|116201761|ref|XP_001226692.1|		gi|299743924|ref|XP_001836070.2|		gi|310114780|ref|XP_003119998.1|							gi|295391943|ref|NP_795914.3|				GSPATP00039462001				gi|115918431|ref|XP_786095.2|
	gi|260797895|ref|XP_002593936.1|		gi|116201879|ref|XP_001226751.1|		gi|299744092|ref|XP_001840874.2|		gi|312433960|ref|NP_001186067.1|							gi|30425308|ref|NP_780741.1|				GSPATP00039808001				gi|115918772|ref|XP_786038.2|
	gi|260799057|ref|XP_002594516.1|		gi|116201935|ref|XP_001226779.1|		gi|299744113|ref|XP_002910750.1|		gi|312433962|ref|NP_001186068.1|							gi|309265767|ref|XP_898389.4|								gi|115921146|ref|XP_001184870.1|
	gi|260799071|ref|XP_002594523.1|		gi|116202685|ref|XP_001227154.1|		gi|299744135|ref|XP_001840898.2|		gi|32454746|ref|NP_859525.1|							gi|309267149|ref|XP_003086965.1|								gi|115923347|ref|XP_789472.2|
	gi|260801289|ref|XP_002595528.1|		gi|116202953|ref|XP_001227288.1|		gi|299744496|ref|XP_001831076.2|		gi|32454748|ref|NP_859526.1|							gi|309268636|ref|XP_001481360.2|								gi|115925913|ref|XP_001181846.1|
	gi|260801291|ref|XP_002595529.1|		gi|116203117|ref|XP_001227370.1|		gi|299745578|ref|XP_001831811.2|		gi|32454750|ref|NP_002543.2|							gi|33563305|ref|NP_766317.1|								gi|115926526|ref|XP_001183181.1|
	gi|260801962|ref|XP_002595863.1|		gi|116203745|ref|XP_001227683.1|		gi|299745613|ref|XP_001831832.2|		gi|33519450|ref|NP_789790.2|							gi|344217725|ref|NP_001230689.1|								gi|115929509|ref|XP_001196039.1|
	gi|260801964|ref|XP_002595864.1|		gi|116203791|ref|XP_001227706.1|		gi|299745634|ref|XP_001831844.2|		gi|33667040|ref|NP_789781.2|							gi|344217728|ref|NP_001230690.1|								gi|115931618|ref|XP_001191888.1|
	gi|260802173|ref|XP_002595967.1|		gi|116204193|ref|XP_001227907.1|		gi|299745642|ref|XP_001831849.2|		gi|341916263|ref|XP_003403435.1|							gi|377833193|ref|XP_003689313.1|								gi|115931755|ref|XP_001177321.1|
	gi|260802175|ref|XP_002595968.1|		gi|116204449|ref|XP_001228035.1|		gi|299745652|ref|XP_001831853.2|		gi|341916265|ref|XP_003403436.1|							gi|377834707|ref|XP_003689538.1|								gi|115933295|ref|XP_781723.2|
	gi|260802548|ref|XP_002596154.1|		gi|116205553|ref|XP_001228587.1|		gi|299746902|ref|XP_001839460.2|		gi|341916267|ref|XP_003403437.1|							gi|51921293|ref|NP_001004145.1|								gi|115933305|ref|XP_786381.2|
	gi|260802632|ref|XP_002596196.1|		gi|116205940|ref|XP_001228779.1|		gi|299748846|ref|XP_001840191.2|		gi|341916269|ref|XP_003403438.1|							gi|52145307|ref|NP_918947.2|								gi|115936274|ref|XP_001195202.1|
	gi|260802921|ref|XP_002596340.1|		gi|116205946|ref|XP_001228782.1|		gi|299748920|ref|XP_001840245.2|		gi|34304360|ref|NP_694972.3|							gi|6671654|ref|NP_031601.1|								gi|115936933|ref|XP_001180380.1|
	gi|260802923|ref|XP_002596341.1|		gi|116206040|ref|XP_001228829.1|		gi|299748936|ref|XP_001840254.2|		gi|34878690|ref|NP_899632.1|							gi|6678285|ref|NP_033377.1|								gi|115939160|ref|XP_001196427.1|
	gi|260803388|ref|XP_002596572.1|		gi|116206184|ref|XP_001228901.1|		gi|299748971|ref|XP_001840280.2|		gi|34878693|ref|NP_004886.3|							gi|7106379|ref|NP_035990.1|								gi|115939437|ref|XP_001187205.1|
	gi|260805490|ref|XP_002597620.1|		gi|116206266|ref|XP_001228942.1|		gi|299749296|ref|XP_001838653.2|		gi|40788015|ref|NP_067032.3|							gi|77736546|ref|NP_001028539.1|								gi|115939854|ref|XP_001180859.1|
	gi|260806987|ref|XP_002598365.1|		gi|116207482|ref|XP_001229550.1|		gi|299750794|ref|XP_001829836.2|		gi|4502703|ref|NP_001245.1|							gi|83977454|ref|NP_665856.2|								gi|115942359|ref|XP_001192944.1|
	gi|260807245|ref|XP_002598419.1|		gi|116207566|ref|XP_001229592.1|		gi|299750808|ref|XP_001829840.2|		gi|46049100|ref|NP_631915.2|							gi|85362740|ref|NP_001034232.1|								gi|115944006|ref|XP_001180308.1|
	gi|260807743|ref|XP_002598668.1|		gi|116208266|ref|XP_001229942.1|		gi|299752644|ref|XP_001841141.2|		gi|5174617|ref|NP_006083.1|															gi|115944312|ref|XP_001191655.1|
	gi|260808725|ref|XP_002599157.1|		gi|116208640|ref|XP_001230129.1|		gi|299752646|ref|XP_002911782.1|		gi|74271814|ref|NP_001028225.1|															gi|115945087|ref|XP_001175767.1|
	gi|260810175|ref|XP_002599879.1|				gi|299754955|ref|XP_001828317.2|		gi|75709196|ref|NP_996611.2|															gi|115945974|ref|XP_001189823.1|
	gi|260813205|ref|XP_002601309.1|				gi|299755170|ref|XP_001828478.2|		gi|7662386|ref|NP_055737.1|															gi|115945976|ref|XP_001189904.1|
	gi|260813989|ref|XP_002601698.1|				gi|299755179|ref|XP_001828482.2|		gi|8923473|ref|NP_060322.1|															gi|115946401|ref|XP_001184580.1|
	gi|260814662|ref|XP_002602033.1|				gi|299755208|ref|XP_001828499.2|																	gi|115947259|ref|XP_001186817.1|
	gi|260814664|ref|XP_002602034.1|																					gi|115949494|ref|XP_001196073.1|
	gi|260814668|ref|XP_002602036.1|																					gi|115949738|ref|XP_001184846.1|
	gi|260818908|ref|XP_002604624.1|																					gi|115950431|ref|XP_001190282.1|
	gi|260820908|ref|XP_002605776.1|																					gi|115951660|ref|XP_001194549.1|
	gi|260821368|ref|XP_002606005.1|																					gi|115953861|ref|XP_001183959.1|
	gi|260821370|ref|XP_002606006.1|																					gi|115954789|ref|XP_001196406.1|
	gi|260821384|ref|XP_002606013.1|																					gi|115955112|ref|XP_001185747.1|
	gi|260822326|ref|XP_002606553.1|																					gi|115955339|ref|XP_001193196.1|
	gi|260822505|ref|XP_002606642.1|																					gi|115960428|ref|XP_001179685.1|
	gi|260823723|ref|XP_002606818.1|																					gi|115961213|ref|XP_001187631.1|
	gi|260823725|ref|XP_002606819.1|																					gi|115963284|ref|XP_001189916.1|
	gi|260823727|ref|XP_002606820.1|																					gi|115966439|ref|XP_001184476.1|
	gi|260828721|ref|XP_002609311.1|																					gi|115966593|ref|XP_001190251.1|
	gi|260830742|ref|XP_002610319.1|																					gi|115968239|ref|XP_001195332.1|
	gi|260833903|ref|XP_002611951.1|																					gi|115968700|ref|XP_001190466.1|
	gi|260833905|ref|XP_002611952.1|																					gi|115970501|ref|XP_001178429.1|
	gi|260834015|ref|XP_002612007.1|																					gi|115970896|ref|XP_001192023.1|
	gi|260836659|ref|XP_002613323.1|																					gi|115971195|ref|XP_001183836.1|
	gi|260841787|ref|XP_002614092.1|																					gi|115972760|ref|XP_001182731.1|
																						gi|115974863|ref|XP_001182524.1|
																						gi|115974865|ref|XP_001182688.1|
																						gi|115974875|ref|XP_001182911.1|
																						gi|47550985|ref|NP_999666.1|
																						gi|72084351|ref|XP_783196.1|
																						gi|72105735|ref|XP_799636.1|
																						gi|72112638|ref|XP_793348.1|
																						gi|72152511|ref|XP_794385.1|

## Sheet: Plants
S1 Table : List of protein sequence accession number used for phylogenetic analyses in the report from different species. Here, brackets enlcosed the number of protein sequences present in the respective species
Aquilegia coerulea (19)	Arabidopsis lyrata (19)	Arabidopsis thaliana (17)	Brachypodium distachyon (9)	Citrus clementia (62)	Carica papaya (17)	Chalmydomonas reinhardtii (5)	Capsella rubella (8)	Cucumis sativus (11)	Citrus sinesis (61)	Coccomyxa subellipsoidea (2)	Eucalyptus grandis (170)	Fragaria vesca (25)	Glycine max (57)	Gossypium raimondii (36)	Linum usitatissimum (21)	Malus domestica (99)	Manihot esculenta (26)	Mimulus guttatus v1.1 (5)	Micromonas pusilla CCMP1545 (1)	Micromonas pusilla RCC299 (1)	Medicago truncatula (69)	Ostrecoccus lucimarinus (0)	Oryza sativa (38)	Physcomitrella patens v1.6 (1)	Prunus persica (72)	Populus trichocarpa (74)	Panicum virgatum (47)	Phaseolus vulgaris (50)	Ricinus communis (19)	Sorghum bicolor v1.4 (11)	Setaria italica (20)	Solanum lycopersicum (12)	Selaginella moellendorffii (7)	Solanum tuberosum (35)	Theobroma cacao (23)	Thellungiella halophila (19)	Volvox carteri (0)	Vitis vinifera (27)	Zea mays (7)
Dicot	Dicot	Dicot	Dicot	Dicot	Dicot	Chlorophyta	dicot	dicot	dicot	Chlorophyta	dicot	dicot	dicot	dicot	dicot	dicot	dicot	dicot	Chlorophyta	Chlorophyta	Dicot	Chlorophyta	Monocot	Bryophyta	Dicot	Dicot	Poaceae	Dicot	Dicot	Poaceae	Poaceae	Dicot	Tracheophyta	Dicot	Dicot	Dicot	Chlorophyta	Dicot	Poaceae
Aquca_001_00495.1|PACid:22044128	320248|PACid:16059975	AT1G63740.1|PACid:19652360	Bradi0023s00220.2|PACid:21809740	clementine0.9_000239m|PACid:19276343	evm.model.supercontig_138.31|PACid:16408466	Cre01.g039500.t1.2|PACid:27578790	Carubv10002826m|PACid:20908118	Cucsa.017490.1|PACid:16951730	orange1.1g000280m|PACid:18132036	14805|PACid:27390995	Eucgr.B01756.1|PACid:23566878	mrna00460.1-v1.0-hybrid|PACid:27260743	Glyma01g04590.1|PACid:16243406	Gorai.003G172400.1|PACid:26797859	Lus10000423|PACid:23142582	MDP0000123015|PACid:22664034	cassava4.1_000023m|PACid:17969332	mgv1a001433m|PACid:17688375	180596|PACid:27340420	68713|PACid:27399691	AC146721_2.1|PACid:17431859		LOC_Os01g57270.1|PACid:21903737	Pp1s114_147V6.1|PACid:18037264	ppa000268m|PACid:17660773	POPTR_0001s03690.1|PACid:18238867	Pavirv00000196m|PACid:23826110	Phvul.001G133600.1|PACid:27163609	28525.m000274|PACid:16801046	Sb03g013510.1|PACid:1961660	Si008776m|PACid:19705323	Solyc04g005540.2.1|PACid:27278162	105865|PACid:15418013	PGSC0003DMP400001549|PACid:24386465	Thecc1EG010088t1|PACid:27461477	Thhalv10000021m|PACid:20208542		GSVIVT01013614001|PACid:17824838	AC152495.1_FGT003|PACid:20875928
Aquca_012_00276.1|PACid:22037457	356517|PACid:16060627	AT1G66090.1|PACid:19649808	Bradi1g29560.1|PACid:21822969	clementine0.9_000244m|PACid:19253382	evm.model.supercontig_2.253|PACid:16412623	Cre03.g152550.t1.3|PACid:27576858	Carubv10004064m|PACid:20896085	Cucsa.021670.1|PACid:16951915	orange1.1g000354m|PACid:18124411	44528|PACid:27394369	Eucgr.B01839.1|PACid:23566958	mrna03305.1-v1.0-hybrid|PACid:27273064	Glyma01g05690.1|PACid:16243526	Gorai.003G172600.1|PACid:26799966	Lus10003749|PACid:23169645	MDP0000125814|PACid:22679603	cassava4.1_000368m|PACid:17965940	mgv1a007638m|PACid:17673560			AC233160_11.1|PACid:17432803		LOC_Os01g57270.2|PACid:21903738		ppa000485m|PACid:17668221	POPTR_0001s17400.1|PACid:18235553	Pavirv00002952m|PACid:23815963	Phvul.002G079200.1|PACid:27169588	28589.m000049|PACid:16801164	Sb03g036450.1|PACid:1963516	Si012252m|PACid:19696806	Solyc04g005550.1.1|PACid:27277841	407161|PACid:15416689	PGSC0003DMP400001550|PACid:24386466	Thecc1EG010088t2|PACid:27461479	Thhalv10000750m|PACid:20202682		GSVIVT01017136001|PACid:17827423	GRMZM2G003625_T01|PACid:20873473
Aquca_012_00278.1|PACid:22037331	474812|PACid:16039609	AT2G17060.1|PACid:19639566	Bradi3g41870.1|PACid:21832282	clementine0.9_000252m|PACid:19276344	evm.model.supercontig_2.255|PACid:16412625	Cre07.g350451.t1.2|PACid:27564305	Carubv10004072m|PACid:20896086	Cucsa.091780.1|PACid:16957526	orange1.1g000447m|PACid:18124412		Eucgr.B01956.1|PACid:23567057	mrna03847.1-v1.0-hybrid|PACid:27255763	Glyma02g43630.1|PACid:16250051	Gorai.003G172700.1|PACid:26798499	Lus10006789|PACid:23150753	MDP0000130702|PACid:22654713	cassava4.1_000468m|PACid:17987674	mgv1a010161m|PACid:17678926			Medtr2g097490.1|PACid:17444692		LOC_Os02g04530.1|PACid:21919663		ppa000501m|PACid:17659592	POPTR_0001s41690.1|PACid:18238835	Pavirv00005023m|PACid:23804922	Phvul.002G100600.1|PACid:27168185	29681.m001323|PACid:16805610	Sb05g006190.1|PACid:1969593	Si013134m|PACid:19692785	Solyc04g007320.1.1|PACid:27277970	417146|PACid:15401511	PGSC0003DMP400001764|PACid:24417727	Thecc1EG010088t3|PACid:27461478	Thhalv10000751m|PACid:20202728		GSVIVT01017148001|PACid:17827430	GRMZM2G003625_T02|PACid:20873474
Aquca_019_00014.1|PACid:22055537	494460|PACid:16037384	AT3G15700.1|PACid:19660208	Bradi4g02535.1|PACid:21810469	clementine0.9_000300m|PACid:19276345	evm.model.supercontig_2.256|PACid:16412626	Cre17.g723450.t1.3|PACid:27572133	Carubv10006829m|PACid:20895097	Cucsa.091840.1|PACid:16957532	orange1.1g000518m|PACid:18124413		Eucgr.B02580.1|PACid:23567766	mrna04301.1-v1.0-hybrid|PACid:27259185	Glyma06g41290.1|PACid:16264830	Gorai.003G173200.1|PACid:26800563	Lus10007809|PACid:23143557	MDP0000134454|PACid:22653987	cassava4.1_000534m|PACid:17973670	mgv1a018847m|PACid:17689087			Medtr2g097580.1|PACid:17444701		LOC_Os02g10550.1|PACid:21919247		ppa001315m|PACid:17643516	POPTR_0004s20890.1|PACid:18225110	Pavirv00005036m|PACid:23776454	Phvul.002G129200.1|PACid:27168586	29736.m002080|PACid:16807185	Sb05g024020.1|PACid:1970897	Si013135m|PACid:19692784	Solyc05g006620.2.1|PACid:27299199	422201|PACid:15417115	PGSC0003DMP400001765|PACid:24417728	Thecc1EG010088t4|PACid:27461480	Thhalv10000770m|PACid:20202866		GSVIVT01021920001|PACid:17830884	GRMZM2G032602_T01|PACid:20846690
Aquca_028_00043.1|PACid:22038977	859995|PACid:16053279	AT4G19050.1|PACid:19644353	Bradi4g06460.1|PACid:21812174	clementine0.9_000405m|PACid:19252472	evm.model.supercontig_234.8|PACid:16414402	Cre17.g723450.t2.1|PACid:27572134	Carubv10007461m|PACid:20897156	Cucsa.098790.1|PACid:16958357	orange1.1g000679m|PACid:18132038		Eucgr.C00001.1|PACid:23569498	mrna04409.1-v1.0-hybrid|PACid:27255475	Glyma06g41380.1|PACid:16264839	Gorai.003G173200.4|PACid:26800564	Lus10007810|PACid:23143607	MDP0000136726|PACid:22641367	cassava4.1_000553m|PACid:17993955	mgv1a025937m|PACid:17682834			Medtr3g020600.1|PACid:17447144		LOC_Os02g16060.1|PACid:21919034		ppa014815m|PACid:17663741	POPTR_0005s06300.1|PACid:18208952	Pavirv00006782m|PACid:23813714	Phvul.002G130400.1|PACid:27170688	29736.m002081|PACid:16807186	Sb06g022540.1|PACid:1973148	Si013146m|PACid:19692394	Solyc07g055380.1.1|PACid:27294233	424082|PACid:15421485	PGSC0003DMP400004305|PACid:24398170	Thecc1EG016660t1|PACid:27449407	Thhalv10000771m|PACid:20202868		GSVIVT01021944001|PACid:17830897	GRMZM2G047652_T01|PACid:20826723
Aquca_028_00088.1|PACid:22038968	859998|PACid:16040308	AT4G36150.1|PACid:19644024	Bradi5g01936.1|PACid:21826700	clementine0.9_000409m|PACid:19268890	evm.model.supercontig_245.2|PACid:16414615		Carubv10022536m|PACid:20903260	Cucsa.098790.2|PACid:16958358	orange1.1g000704m|PACid:18124414		Eucgr.C00049.1|PACid:23569527	mrna04430.1-v1.0-hybrid|PACid:27258208	Glyma06g41430.1|PACid:16264844	Gorai.003G173400.1|PACid:26798478	Lus10007813|PACid:23143592	MDP0000138499|PACid:22672415	cassava4.1_000573m|PACid:17991047				Medtr3g039340.1|PACid:17448031		LOC_Os02g18000.1|PACid:21924409		ppa014887m|PACid:17647992	POPTR_0006s28800.1|PACid:18211893	Pavirv00008101m|PACid:23779966	Phvul.002G130700.1|PACid:27170279	29747.m001050|PACid:16807716	Sb07g020500.1|PACid:1976011	Si013159m|PACid:19691779	Solyc09g007710.2.1|PACid:27309254	425148|PACid:15402815	PGSC0003DMP400004307|PACid:24394257	Thecc1EG019035t1|PACid:27452275	Thhalv10000772m|PACid:20202867		GSVIVT01021955001|PACid:17830907	GRMZM2G302279_T01|PACid:20827866
Aquca_028_00205.1|PACid:22038898	860059|PACid:16045755	AT5G17880.1|PACid:19669769	Bradi5g02367.1|PACid:21826269	clementine0.9_000441m|PACid:19268891	evm.model.supercontig_27.142|PACid:16415515		Carubv10025757m|PACid:20911442	Cucsa.102240.1|PACid:16958839	orange1.1g000874m|PACid:18117371		Eucgr.C00409.1|PACid:23569924	mrna05887.1-v1.0-hybrid|PACid:27259917	Glyma06g41700.1|PACid:16264875	Gorai.003G174400.1|PACid:26797556	Lus10007814|PACid:23143613	MDP0000142854|PACid:22638286	cassava4.1_000657m|PACid:17979975				Medtr3g039930.1|PACid:17448093		LOC_Os02g18070.1|PACid:21918791		ppa015025m|PACid:17650335	POPTR_0006s28930.1|PACid:18210971	Pavirv00009144m|PACid:23789607	Phvul.002G131100.1|PACid:27169705	29801.m003130|PACid:16808980	Sb07g025360.1|PACid:1976630	Si013199m|PACid:19691653	Solyc10g055050.1.1|PACid:27280425	444094|PACid:15413793	PGSC0003DMP400004308|PACid:24394258	Thecc1EG019038t1|PACid:27452022	Thhalv10000773m|PACid:20202530		GSVIVT01023028001|PACid:17831641	GRMZM2G322748_T01|PACid:20862996
Aquca_063_00036.1|PACid:22042608	860060|PACid:16033892	AT5G17970.1|PACid:19671705	Bradi5g22547.1|PACid:21824221	clementine0.9_000449m|PACid:19256622	evm.model.supercontig_27.145|PACid:16415518		Carubv10028394m|PACid:20912389	Cucsa.178360.1|PACid:16967083	orange1.1g000943m|PACid:18129068		Eucgr.C01830.1|PACid:23571367	mrna09518.1-v1.0-hybrid|PACid:27269618	Glyma06g41880.1|PACid:16264892	Gorai.003G174400.2|PACid:26797557	Lus10009005|PACid:23173365	MDP0000143700|PACid:22628754	cassava4.1_000748m|PACid:17965437				Medtr3g039950.1|PACid:17448095		LOC_Os03g40194.1|PACid:21912901		ppa015125m|PACid:17650425	POPTR_0007s00600.1|PACid:18242487	Pavirv00010473m|PACid:23795405	Phvul.002G131200.1|PACid:27171329	29801.m003131|PACid:16808981	Sb08g001640.1|PACid:1977297	Si015176m|PACid:19693516	Solyc10g055140.1.1|PACid:27281313		PGSC0003DMP400005102|PACid:24384442	Thecc1EG019048t1|PACid:27456008	Thhalv10000777m|PACid:20202869		GSVIVT01023404001|PACid:17831889
Aquca_063_00037.1|PACid:22042626	862201|PACid:16062435	AT5G40910.1|PACid:19665522	Bradi5g22842.1|PACid:21825908	clementine0.9_000451m|PACid:19256688	evm.model.supercontig_27.147|PACid:16415520			Cucsa.338650.1|PACid:16978779	orange1.1g001162m|PACid:18138929		Eucgr.C01933.1|PACid:23571446	mrna13682.1-v1.0-hybrid|PACid:27267564	Glyma06g41890.1|PACid:16264893	Gorai.003G174500.1|PACid:26797584	Lus10011741|PACid:23165902	MDP0000151002|PACid:22622342	cassava4.1_001175m|PACid:17988055				Medtr3g040010.1|PACid:17448101		LOC_Os04g11430.1|PACid:21896972		ppa015430m|PACid:17656604	POPTR_0007s00620.1|PACid:18243994	Pavirv00016218m|PACid:23794625	Phvul.002G131200.2|PACid:27171328	29801.m003132|PACid:16808982	Sb08g002290.1|PACid:1977386	Si019801m|PACid:19689188	Solyc11g010160.1.1|PACid:27296589		PGSC0003DMP400005104|PACid:24384443	Thecc1EG019846t1|PACid:27452686	Thhalv10001152m|PACid:20202531		GSVIVT01023444001|PACid:17831908
Aquca_093_00044.1|PACid:22058119	873001|PACid:16047600	AT5G41550.1|PACid:19665901		clementine0.9_000460m|PACid:19256689	evm.model.supercontig_27.149|PACid:16415522			Cucsa.338650.2|PACid:16978780	orange1.1g001277m|PACid:18120995		Eucgr.C02038.1|PACid:23571530	mrna13683.1-v1.0-hybrid|PACid:27268692	Glyma07g06920.1|PACid:16266462	Gorai.003G174500.2|PACid:26797585	Lus10012311|PACid:23176760	MDP0000160047|PACid:22673933	cassava4.1_001210m|PACid:17974771				Medtr3g043530.1|PACid:17448257		LOC_Os04g43440.1|PACid:21897325		ppa015450m|PACid:17654047	POPTR_0007s00680.1|PACid:18242887	Pavirv00016327m|PACid:23770285	Phvul.003G002300.1|PACid:27143489	29801.m003134|PACid:16808984	Sb08g002410.1|PACid:1977401	Si020990m|PACid:19701131	Solyc12g016220.1.1|PACid:27308840		PGSC0003DMP400005107|PACid:24384444	Thecc1EG025285t1|PACid:27422289	Thhalv10001215m|PACid:20202773		GSVIVT01023551001|PACid:17831967
Aquca_093_00053.1|PACid:22058068	876575|PACid:16049384	AT5G41750.1|PACid:19667026		clementine0.9_000501m|PACid:19278268	evm.model.supercontig_27.152|PACid:16415526			Cucsa.338660.1|PACid:16978781	orange1.1g001326m|PACid:18121390		Eucgr.C02064.1|PACid:23571544	mrna13684.1-v1.0-hybrid|PACid:27267922	Glyma07g07070.1|PACid:16266478	Gorai.005G188300.1|PACid:26804190	Lus10014829|PACid:23150207	MDP0000165824|PACid:22652048	cassava4.1_001632m|PACid:17984449				Medtr3g043880.1|PACid:17448292		LOC_Os04g53030.1|PACid:21895780		ppa015500m|PACid:17651119	POPTR_0007s04750.1|PACid:18242427	Pavirv00016763m|PACid:23788464	Phvul.003G002600.1|PACid:27143470	29841.m002919|PACid:16810631	Sb10g021850.1|PACid:1984029	Si020991m|PACid:19701132	Solyc12g044180.1.1|PACid:27308293		PGSC0003DMP400010669|PACid:24386078	Thecc1EG025285t2|PACid:27422290	Thhalv10011939m|PACid:20184307		GSVIVT01023556001|PACid:17831968
Aquca_112_00010.1|PACid:22060282	884080|PACid:16041377	AT5G41750.2|PACid:19667027		clementine0.9_000592m|PACid:19252469	evm.model.supercontig_27.153|PACid:16415527				orange1.1g001491m|PACid:18138930		Eucgr.C02081.1|PACid:23571557	mrna13686.1-v1.0-hybrid|PACid:27268812	Glyma07g07100.1|PACid:16266481	Gorai.005G188300.2|PACid:26804191	Lus10015453|PACid:23173584	MDP0000170409|PACid:22659589	cassava4.1_001696m|PACid:17990493				Medtr3g077300.1|PACid:17449062		LOC_Os04g53496.1|PACid:21892814		ppa015945m|PACid:17666819	POPTR_0013s01740.1|PACid:18221202	Pavirv00020985m|PACid:23800841	Phvul.003G002600.2|PACid:27143471	29929.m004539|PACid:16813779		Si020992m|PACid:19700002	Solyc12g044200.1.1|PACid:27306746		PGSC0003DMP400010670|PACid:24386077	Thecc1EG025304t1|PACid:27425453	Thhalv10012555m|PACid:20205120		GSVIVT01023563001|PACid:17831973
Aquca_112_00013.1|PACid:22060304	884087|PACid:16034404	AT5G45230.1|PACid:19670636		clementine0.9_000618m|PACid:19253875	evm.model.supercontig_504.1|PACid:16421737				orange1.1g001560m|PACid:18138931		Eucgr.C02108.1|PACid:23571579	mrna13689.1-v1.0-hybrid|PACid:27267465	Glyma07g07150.1|PACid:16266489	Gorai.005G188600.2|PACid:26806163	Lus10018021|PACid:23147936	MDP0000170759|PACid:22644449	cassava4.1_002484m|PACid:17991060				Medtr3g077350.1|PACid:17449067		LOC_Os05g30220.1|PACid:21940118		ppa016158m|PACid:17644348	POPTR_0014s00550.1|PACid:18222790	Pavirv00021241m|PACid:23767993	Phvul.003G072500.1|PACid:27144293	29929.m004540|PACid:16813780		Si020993m|PACid:19700003			PGSC0003DMP400013400|PACid:24381146	Thecc1EG026489t1|PACid:27422082	Thhalv10019585m|PACid:20191712		GSVIVT01023570001|PACid:17831977
Aquca_112_00026.1|PACid:22060302	884099|PACid:16041461	AT5G45240.1|PACid:19665678		clementine0.9_000671m|PACid:19253225	evm.model.supercontig_527.3|PACid:16422152				orange1.1g001603m|PACid:18120996		Eucgr.C02111.1|PACid:23571582	mrna18147.1-v1.0-hybrid|PACid:27261096	Glyma07g12460.1|PACid:16267073	Gorai.007G290200.1|PACid:26783644	Lus10020524|PACid:23172299	MDP0000171723|PACid:22645934	cassava4.1_003323m|PACid:17979794				Medtr3g077410.1|PACid:17449074		LOC_Os06g49380.1|PACid:21931412		ppa016482m|PACid:17643319	POPTR_0014s00710.1|PACid:18222415	Pavirv00021618m|PACid:23772946	Phvul.004G028900.1|PACid:27157745	30063.m001400|PACid:16816357		Si025118m|PACid:19701519			PGSC0003DMP400013401|PACid:24381147	Thecc1EG026502t1|PACid:27421359	Thhalv10022114m|PACid:20183395		GSVIVT01023579001|PACid:17831983
Aquca_112_00029.1|PACid:22060272	884106|PACid:16056805	AT5G45250.1|PACid:19668571		clementine0.9_000695m|PACid:19254043	evm.model.supercontig_6.401|PACid:16423600				orange1.1g001805m|PACid:18134023		Eucgr.C02112.1|PACid:23571583	mrna18440.1-v1.0-hybrid|PACid:27258423	Glyma07g35030.1|PACid:16268767	Gorai.007G290600.1|PACid:26779464	Lus10020537|PACid:23172364	MDP0000173380|PACid:22664629	cassava4.1_020952m|PACid:17974870				Medtr3g110750.1|PACid:17450918		LOC_Os06g49380.2|PACid:21931413		ppa016634m|PACid:17659507	POPTR_0014s00720.1|PACid:18222323	Pavirv00022020m|PACid:23764473	Phvul.004G058700.1|PACid:27158056	30074.m001350|PACid:16816913		Si025336m|PACid:19700103			PGSC0003DMP400013402|PACid:24381148	Thecc1EG026703t1|PACid:27422238	Thhalv10023232m|PACid:20201458		GSVIVT01026152001|PACid:17833981
Aquca_112_00030.1|PACid:22060283	915505|PACid:16048377	AT5G48780.1|PACid:19665748		clementine0.9_000847m|PACid:19286163	evm.model.supercontig_727.1|PACid:16425579				orange1.1g001808m|PACid:18138932		Eucgr.C02558.1|PACid:23572033	mrna18783.1-v1.0-hybrid|PACid:27257407	Glyma07g35030.2|PACid:16268768	Gorai.007G290900.1|PACid:26781690	Lus10022792|PACid:23159991	MDP0000174203|PACid:22681784	cassava4.1_021672m|PACid:17989194				Medtr4g018190.1|PACid:17454364		LOC_Os06g49380.3|PACid:21931414		ppa017013m|PACid:17654643	POPTR_0014s01170.1|PACid:18222505	Pavirv00022078m|PACid:23799918	Phvul.004G139700.1|PACid:27157563	30074.m001362|PACid:16816925		Si026500m|PACid:19708096			PGSC0003DMP400013403|PACid:24381149	Thecc1EG026712t1|PACid:27424344	Thhalv10024348m|PACid:20194053		GSVIVT01026162001|PACid:17833989
Aquca_118_00013.3|PACid:22042552	916982|PACid:16038728	AT5G48780.2|PACid:19665749		clementine0.9_000920m|PACid:19268893	evm.model.supercontig_727.3|PACid:16425581				orange1.1g001811m|PACid:18138933		Eucgr.C02567.1|PACid:23572035	mrna19405.1-v1.0-hybrid|PACid:27250026	Glyma08g40500.1|PACid:16273368	Gorai.008G222700.1|PACid:26818869	Lus10023123|PACid:23170277	MDP0000177416|PACid:22671485	cassava4.1_022519m|PACid:17973466				Medtr4g018230.1|PACid:17454368		LOC_Os06g49380.4|PACid:21931415		ppa017276m|PACid:17665943	POPTR_0015s04000.1|PACid:18232920	Pavirv00024085m|PACid:23757465	Phvul.004G139800.1|PACid:27158286	30074.m001398|PACid:16816960		Si027260m|PACid:19707105			PGSC0003DMP400013404|PACid:24381150	Thecc1EG029310t1|PACid:27441096	Thhalv10027631m|PACid:20189882		GSVIVT01028218001|PACid:17835414
Aquca_166_00002.1|PACid:22051635	916986|PACid:16066212			clementine0.9_000972m|PACid:19285488					orange1.1g001979m|PACid:18129062		Eucgr.C02570.1|PACid:23572037	mrna20035.1-v1.0-hybrid|PACid:27273220	Glyma09g29050.1|PACid:16276573	Gorai.009G007100.1|PACid:26763688	Lus10027184|PACid:23145555	MDP0000177898|PACid:22624684	cassava4.1_024277m|PACid:17982895				Medtr4g018310.1|PACid:17454378		LOC_Os06g49380.5|PACid:21931416		ppa017291m|PACid:17665306	POPTR_0015s04030.1|PACid:18232657	Pavirv00024405m|PACid:23775561	Phvul.004G139800.2|PACid:27158288	30128.m008658|PACid:16818248		Si027433m|PACid:19708581			PGSC0003DMP400013405|PACid:24381151	Thecc1EG030920t1|PACid:27444693	Thhalv10028092m|PACid:20189829		GSVIVT01029005001|PACid:17835971
Aquca_166_00003.1|PACid:22051631	917053|PACid:16048660			clementine0.9_000987m|PACid:19254605					orange1.1g002386m|PACid:18138934		Eucgr.C02623.1|PACid:23572090	mrna24118.1-v1.0-hybrid|PACid:27260079	Glyma10g32780.1|PACid:16280734	Gorai.009G373600.1|PACid:26767741	Lus10033953|PACid:23154865	MDP0000180849|PACid:22661062	cassava4.1_024839m|PACid:17984054				Medtr4g018780.1|PACid:17454425		LOC_Os06g49380.6|PACid:21931417		ppa017503m|PACid:17650887	POPTR_0017s04350.1|PACid:18209838	Pavirv00024584m|PACid:23764513	Phvul.004G139800.3|PACid:27158287	34453.m000031|PACid:16826230		Si027846m|PACid:19706218			PGSC0003DMP400013406|PACid:24381152	Thecc1EG031530t1|PACid:27445253	Thhalv10028296m|PACid:20189361		GSVIVT01029009001|PACid:17835973
				clementine0.9_001010m|PACid:19283009					orange1.1g003192m|PACid:18113661		Eucgr.C02623.2|PACid:23572091	mrna28349.1-v1.0-hybrid|PACid:27253160	Glyma10g32800.1|PACid:16280736	Gorai.009G373800.1|PACid:26763214	Lus10038249|PACid:23158222	MDP0000193288|PACid:22681398	cassava4.1_025806m|PACid:17982900				Medtr4g024370.1|PACid:17454798		LOC_Os07g04900.1|PACid:21899690		ppa017506m|PACid:17655270	POPTR_0017s06300.1|PACid:18210038	Pavirv00024819m|PACid:23807823	Phvul.004G139900.1|PACid:27157579			Si029758m|PACid:19712289			PGSC0003DMP400013407|PACid:24381153	Thecc1EG031534t1|PACid:27445286			GSVIVT01029013001|PACid:17835976
				clementine0.9_001015m|PACid:19277531					orange1.1g003203m|PACid:18124435		Eucgr.C02623.3|PACid:23572092	mrna28528.1-v1.0-hybrid|PACid:27274733	Glyma11g17880.1|PACid:16284175	Gorai.009G373800.2|PACid:26763215	Lus10040576|PACid:23157931	MDP0000193841|PACid:22682258	cassava4.1_028237m|PACid:17982306				Medtr5g005750.1|PACid:17461171		LOC_Os08g20000.1|PACid:21888519		ppa017840m|PACid:17641870	POPTR_0018s03940.1|PACid:18215255	Pavirv00026937m|PACid:23821392	Phvul.004G140400.1|PACid:27156597						PGSC0003DMP400014641|PACid:24410697	Thecc1EG040861t1|PACid:27426136			GSVIVT01034429001|PACid:17839908
				clementine0.9_001085m|PACid:19277494					orange1.1g003743m|PACid:18138935		Eucgr.C02623.4|PACid:23572093	mrna34024.1-v1.0-hybrid|PACid:27247652	Glyma12g03040.1|PACid:16286188	Gorai.009G380100.1|PACid:26765025		MDP0000196909|PACid:22670904	cassava4.1_028330m|PACid:17990495				Medtr5g018100.1|PACid:17462507		LOC_Os08g42930.1|PACid:21888820		ppa018131m|PACid:17657095	POPTR_0019s00390.1|PACid:18219308	Pavirv00027568m|PACid:23794911	Phvul.004G140500.1|PACid:27157699						PGSC0003DMP400020240|PACid:24410889	Thecc1EG046053t1|PACid:27456333			GSVIVT01034432001|PACid:17839909
				clementine0.9_001445m|PACid:19285560					orange1.1g003996m|PACid:18129839		Eucgr.C02630.1|PACid:23572100	mrna34250.1-v1.0-hybrid|PACid:27250208	Glyma15g17310.1|PACid:16299081	Gorai.009G381800.1|PACid:26762776		MDP0000206582|PACid:22622316	cassava4.1_028467m|PACid:17960364				Medtr5g039180.1|PACid:17464526		LOC_Os08g43010.1|PACid:21888456		ppa018261m|PACid:17650862	POPTR_0019s00430.1|PACid:18218612	Pavirv00027723m|PACid:23815845	Phvul.004G140700.1|PACid:27158181						PGSC0003DMP400020241|PACid:24410890	Thecc1EG046056t1|PACid:27456335			GSVIVT01034812001|PACid:17840157
				clementine0.9_001471m|PACid:19281353					orange1.1g004686m|PACid:18100102		Eucgr.C02718.1|PACid:23572168	mrna35167.1-v1.0-hybrid|PACid:27250305	Glyma15g20410.1|PACid:16299424	Gorai.009G387500.1|PACid:26769015		MDP0000207170|PACid:22670682	cassava4.1_031760m|PACid:17963826				Medtr5g043850.1|PACid:17464811		LOC_Os09g15850.1|PACid:21926983		ppa018388m|PACid:17651252	POPTR_0019s00480.1|PACid:18219746	Pavirv00029747m|PACid:23769806	Phvul.004G140800.1|PACid:27157941						PGSC0003DMP400023191|PACid:24419634				GSVIVT01036188001|PACid:17841198
				clementine0.9_001688m|PACid:19278875					orange1.1g005747m|PACid:18098041		Eucgr.C02865.1|PACid:23572327	mrna35168.1-v1.0-hybrid|PACid:27247863	Glyma16g03500.1|PACid:16301338	Gorai.011G051500.1|PACid:26811684		MDP0000207919|PACid:22655975	cassava4.1_031978m|PACid:17984235				Medtr5g099670.1|PACid:17468943		LOC_Os11g15700.1|PACid:21948188		ppa018622m|PACid:17648763	POPTR_0019s00510.1|PACid:18219092	Pavirv00033357m|PACid:23804269	Phvul.004G140800.2|PACid:27157943						PGSC0003DMP400023192|PACid:24419635				GSVIVT01036400001|PACid:17841350
				clementine0.9_001707m|PACid:19253094					orange1.1g007268m|PACid:18110852		Eucgr.D00736.1|PACid:23574502		Glyma16g24920.1|PACid:16302792	Gorai.011G051500.2|PACid:26811685		MDP0000223170|PACid:22631526	cassava4.1_032490m|PACid:17982304				Medtr5g100330.1|PACid:17469010		LOC_Os11g29014.1|PACid:21945394		ppa018765m|PACid:17657465	POPTR_0019s00620.1|PACid:18219438	Pavirv00033762m|PACid:23822451	Phvul.004G140800.3|PACid:27157942						PGSC0003DMP400029588|PACid:24385756				GSVIVT01036405001|PACid:17841355
				clementine0.9_001793m|PACid:19278876					orange1.1g009411m|PACid:18113653		Eucgr.D02631.1|PACid:23576574		Glyma16g24940.1|PACid:16302794	Gorai.011G051500.3|PACid:26811687		MDP0000224017|PACid:22632731					Medtr6g008840.1|PACid:17469921		LOC_Os11g30110.1|PACid:21947374		ppa018920m|PACid:17663071	POPTR_0019s00850.1|PACid:18218788	Pavirv00034808m|PACid:23814950	Phvul.005G062300.1|PACid:27149897						PGSC0003DMP400029590|PACid:24385755				GSVIVT01038755001|PACid:17842950
				clementine0.9_002411m|PACid:19253715					orange1.1g009845m|PACid:18096099		Eucgr.D02660.1|PACid:23576615		Glyma16g25040.1|PACid:16302804	Gorai.011G051500.4|PACid:26811688		MDP0000225069|PACid:22665908					Medtr6g073560.1|PACid:17471649		LOC_Os11g35210.1|PACid:21948276		ppa018964m|PACid:17642174	POPTR_0019s00990.1|PACid:18218795	Pavirv00036451m|PACid:23764283	Phvul.006G041000.1|PACid:27165923						PGSC0003DMP400029592|PACid:24385754
				clementine0.9_002416m|PACid:19253917					orange1.1g010355m|PACid:18113654		Eucgr.E01683.1|PACid:23578371		Glyma16g25080.1|PACid:16302811	Gorai.011G051500.5|PACid:26811689		MDP0000231100|PACid:22620504					Medtr6g073650.1|PACid:17471658		LOC_Os11g39310.1|PACid:21944643		ppa019094m|PACid:17649954	POPTR_0019s01010.1|PACid:18218621	Pavirv00036479m|PACid:23814920	Phvul.008G071500.1|PACid:27155467						PGSC0003DMP400029678|PACid:24409474
				clementine0.9_002715m|PACid:19286164					orange1.1g017315m|PACid:18111891		Eucgr.E01803.1|PACid:23578487		Glyma16g25120.1|PACid:16302815	Gorai.011G051500.6|PACid:26811686		MDP0000240781|PACid:22680439					Medtr6g073680.1|PACid:17471661		LOC_Os11g39330.1|PACid:21946385		ppa019628m|PACid:17659567	POPTR_0019s01020.1|PACid:18218980	Pavirv00038205m|PACid:23780960	Phvul.008G072000.1|PACid:27153279						PGSC0003DMP400030257|PACid:24415954
				clementine0.9_005257m|PACid:19278976					orange1.1g017353m|PACid:18111890		Eucgr.E01804.1|PACid:23578488		Glyma16g25140.1|PACid:16302817	Gorai.011G051500.7|PACid:26811691		MDP0000249728|PACid:22651537					Medtr6g073770.1|PACid:17471670		LOC_Os11g39730.1|PACid:21945567		ppa019701m|PACid:17663864	POPTR_0019s01080.1|PACid:18219736	Pavirv00040752m|PACid:23773440	Phvul.008G072100.1|PACid:27153207						PGSC0003DMP400031726|PACid:24423356
				clementine0.9_006793m|PACid:19266450					orange1.1g017364m|PACid:18111889		Eucgr.E01810.1|PACid:23578492		Glyma16g25140.2|PACid:16302818	Gorai.011G051500.8|PACid:26811692		MDP0000252069|PACid:22625657					Medtr6g073880.1|PACid:17471681		LOC_Os11g42070.1|PACid:21945732		ppa019834m|PACid:17665145	POPTR_0019s01100.1|PACid:18219634	Pavirv00042128m|PACid:23767714	Phvul.008G245100.1|PACid:27155136						PGSC0003DMP400039170|PACid:24387830
				clementine0.9_007843m|PACid:19254604					orange1.1g035585m|PACid:18104822		Eucgr.E01836.1|PACid:23578513		Glyma16g27520.1|PACid:16303093	Gorai.011G051500.9|PACid:26811690		MDP0000258012|PACid:22652297					Medtr6g074000.1|PACid:17471693		LOC_Os11g42070.2|PACid:21945733		ppa020280m|PACid:17647404	POPTR_0019s01570.1|PACid:18218947	Pavirv00044916m|PACid:23774076	Phvul.008G247200.1|PACid:27155007						PGSC0003DMP400043841|PACid:24418573
				clementine0.9_027627m|PACid:19273274					orange1.1g036168m|PACid:18128683		Eucgr.E01836.2|PACid:23578514		Glyma16g32320.1|PACid:16303613	Gorai.011G237700.1|PACid:26809634		MDP0000259357|PACid:22620172					Medtr6g074070.1|PACid:17471700		LOC_Os11g44580.1|PACid:21945350		ppa020701m|PACid:17642019	POPTR_0019s01650.1|PACid:18219980	Pavirv00047193m|PACid:23795556	Phvul.008G247300.1|PACid:27154997						PGSC0003DMP400045902|PACid:24400666
				clementine0.9_027865m|PACid:19279805					orange1.1g036714m|PACid:18122680		Eucgr.E01852.1|PACid:23578525		Glyma16g33590.1|PACid:16303756	Gorai.011G282500.1|PACid:26808997		MDP0000264373|PACid:22669665					Medtr6g074140.1|PACid:17471707		LOC_Os11g45620.1|PACid:21946877		ppa020740m|PACid:17647985	POPTR_0019s01670.1|PACid:18219861	Pavirv00047555m|PACid:23791457	Phvul.009G237600.1|PACid:27147545						PGSC0003DMP400066527|PACid:24408680
				clementine0.9_027919m|PACid:19253443					orange1.1g037291m|PACid:18107180		Eucgr.E01861.1|PACid:23578529		Glyma16g33610.1|PACid:16303758	Gorai.011G294600.1|PACid:26810114		MDP0000267674|PACid:22676847					Medtr6g076510.1|PACid:17471745		LOC_Os12g29710.1|PACid:21937686		ppa020772m|PACid:17660461	POPTR_0019s02150.1|PACid:18219012	Pavirv00047610m|PACid:23804670	Phvul.010G018400.1|PACid:27140885
				clementine0.9_028337m|PACid:19254174					orange1.1g037337m|PACid:18120712		Eucgr.E01865.1|PACid:23578531		Glyma16g33680.1|PACid:16303768			MDP0000270204|PACid:22650975					Medtr6g076560.1|PACid:17471750		LOC_Os12g30590.1|PACid:21938014		ppa020926m|PACid:17668579	POPTR_0019s02150.2|PACid:18219013	Pavirv00050668m|PACid:23759906	Phvul.010G025200.1|PACid:27141578
				clementine0.9_028714m|PACid:19252535					orange1.1g037851m|PACid:18128260		Eucgr.E02103.1|PACid:23578701		Glyma16g33910.1|PACid:16303790			MDP0000272916|PACid:22672766					Medtr6g076660.1|PACid:17471760		LOC_Os12g32670.1|PACid:21934782		ppa020993m|PACid:17641341	POPTR_0019s02160.1|PACid:18218722	Pavirv00052310m|PACid:23815617	Phvul.010G026700.1|PACid:27140836
				clementine0.9_029130m|PACid:19253638					orange1.1g037935m|PACid:18103407		Eucgr.E02138.1|PACid:23578716		Glyma16g33910.2|PACid:16303791			MDP0000276343|PACid:22680402					Medtr6g076720.1|PACid:17471766				ppa021102m|PACid:17650079	POPTR_0019s02170.1|PACid:18218859	Pavirv00053592m|PACid:23795380	Phvul.010G027500.1|PACid:27140359
				clementine0.9_029238m|PACid:19277585					orange1.1g038611m|PACid:18119357		Eucgr.E02141.1|PACid:23578718		Glyma16g33910.3|PACid:16303792			MDP0000277869|PACid:22651934					Medtr6g076800.1|PACid:17471774				ppa021441m|PACid:17655275	POPTR_0019s02180.1|PACid:18220019	Pavirv00057046m|PACid:23818704	Phvul.010G028700.1|PACid:27141554
				clementine0.9_029955m|PACid:19254005					orange1.1g038663m|PACid:18108588		Eucgr.E02143.1|PACid:23578720		Glyma16g33930.1|PACid:16303794			MDP0000279585|PACid:22671644					Medtr6g076860.1|PACid:17471780				ppa021490m|PACid:17642665	POPTR_0019s03080.1|PACid:18219813	Pavirv00062166m|PACid:23821339	Phvul.010G029600.1|PACid:27139994
				clementine0.9_030547m|PACid:19254451					orange1.1g038902m|PACid:18108659		Eucgr.E02144.1|PACid:23578721		Glyma16g33940.1|PACid:16303795			MDP0000285776|PACid:22622223					Medtr6g076890.1|PACid:17471783				ppa021587m|PACid:17653279	POPTR_0019s03720.1|PACid:18219447	Pavirv00062744m|PACid:23764322	Phvul.010G054200.1|PACid:27141267
				clementine0.9_030998m|PACid:19276290					orange1.1g038919m|PACid:18103959		Eucgr.E02148.1|PACid:23578725		Glyma16g33950.1|PACid:16303796			MDP0000286715|PACid:22671843					Medtr6g076970.1|PACid:17471791				ppa021718m|PACid:17647832	POPTR_0019s05300.1|PACid:18219794	Pavirv00065591m|PACid:23816467	Phvul.010G054200.2|PACid:27141268
				clementine0.9_031148m|PACid:19252467					orange1.1g039455m|PACid:18110856		Eucgr.E02157.1|PACid:23578731		Glyma16g34070.1|PACid:16303809			MDP0000286805|PACid:22672051					Medtr6g076990.1|PACid:17471793				ppa021741m|PACid:17669136	POPTR_0019s09760.1|PACid:18219158	Pavirv00065940m|PACid:23797267	Phvul.010G054200.3|PACid:27141265
				clementine0.9_031198m|PACid:19252447					orange1.1g041348m|PACid:18123291		Eucgr.E02160.1|PACid:23578732		Glyma16g34090.1|PACid:16303811			MDP0000287433|PACid:22641396					Medtr6g077030.1|PACid:17471797				ppa021903m|PACid:17643287	POPTR_0019s12570.1|PACid:18220060	Pavirv00068510m|PACid:23772072	Phvul.010G054200.4|PACid:27141266
				clementine0.9_031861m|PACid:19278241					orange1.1g042374m|PACid:18137825		Eucgr.E02169.1|PACid:23578737		Glyma16g34110.1|PACid:16303813			MDP0000289234|PACid:22645381					Medtr6g077540.1|PACid:17471848				ppa022119m|PACid:17651472	POPTR_0019s12720.1|PACid:18219311	Pavirv00069924m|PACid:23799770	Phvul.010G054600.1|PACid:27141016
				clementine0.9_032247m|PACid:19253659					orange1.1g042574m|PACid:18128872		Eucgr.E02174.1|PACid:23578742		Glyma18g46050.1|PACid:16310585			MDP0000291494|PACid:22665598					Medtr6g077620.1|PACid:17471857				ppa022242m|PACid:17649846	POPTR_0019s12730.1|PACid:18219497	Pavirv00070306m|PACid:23795980	Phvul.010G055100.1|PACid:27141619
				clementine0.9_032370m|PACid:19253976					orange1.1g042739m|PACid:18095921		Eucgr.E02176.1|PACid:23578744		Glyma18g46050.2|PACid:16310586			MDP0000292029|PACid:22650870					Medtr6g077750.1|PACid:17471870				ppa022336m|PACid:17645339	POPTR_0019s12750.1|PACid:18219961		Phvul.010G055200.1|PACid:27140469
				clementine0.9_032530m|PACid:19253887					orange1.1g043056m|PACid:18108787		Eucgr.E02177.1|PACid:23578745		Glyma18g46100.1|PACid:16310592			MDP0000292704|PACid:22636271					Medtr6g077920.1|PACid:17471889				ppa023503m|PACid:17657115	POPTR_0019s12920.1|PACid:18219322		Phvul.010G131900.1|PACid:27140872
				clementine0.9_033124m|PACid:19277757					orange1.1g043094m|PACid:18104251		Eucgr.E02181.1|PACid:23578748		Glyma19g02670.1|PACid:16311689			MDP0000293188|PACid:22653132					Medtr6g078070.1|PACid:17471904				ppa023909m|PACid:17642711	POPTR_0019s13010.1|PACid:18219555		Phvul.010G143800.1|PACid:27141698
				clementine0.9_033149m|PACid:19286720					orange1.1g044755m|PACid:18113412		Eucgr.E02183.1|PACid:23578749		Glyma19g07650.1|PACid:16312187			MDP0000300859|PACid:22620983					Medtr6g078080.1|PACid:17471905				ppa023967m|PACid:17666890	POPTR_0019s13030.1|PACid:18219744
				clementine0.9_033278m|PACid:19268888					orange1.1g044858m|PACid:18113552		Eucgr.E02189.1|PACid:23578750		Glyma19g07680.1|PACid:16312190			MDP0000301390|PACid:22622063					Medtr6g078100.1|PACid:17471907				ppa024045m|PACid:17656398	POPTR_0031s00200.1|PACid:18244089
				clementine0.9_033699m|PACid:19254279					orange1.1g045345m|PACid:18104011		Eucgr.E02190.1|PACid:23578751		Glyma19g07700.1|PACid:16312192			MDP0000301892|PACid:22638789					Medtr6g078190.1|PACid:17471916				ppa024292m|PACid:17651088	POPTR_0031s00230.1|PACid:18244093
				clementine0.9_033701m|PACid:19253500					orange1.1g045677m|PACid:18093658		Eucgr.E02191.1|PACid:23578752		Glyma19g07700.2|PACid:16312193			MDP0000306942|PACid:22648755					Medtr6g078210.1|PACid:17471918				ppa024336m|PACid:17661300	POPTR_0031s00260.1|PACid:18244078
				clementine0.9_033740m|PACid:19277604					orange1.1g045686m|PACid:18119857		Eucgr.E02196.1|PACid:23578756		Glyma20g02470.1|PACid:16315271			MDP0000308801|PACid:22668605					Medtr6g081040.1|PACid:17472003				ppa024688m|PACid:17650038	POPTR_0031s00350.1|PACid:18244091
				clementine0.9_033891m|PACid:19281404					orange1.1g046314m|PACid:18137824		Eucgr.E02206.1|PACid:23578765		Glyma20g06780.1|PACid:16315634			MDP0000311052|PACid:22625729					Medtr6g081040.2|PACid:17472004				ppa024764m|PACid:17658136	POPTR_0031s00350.2|PACid:18244092
				clementine0.9_034301m|PACid:19254057					orange1.1g046888m|PACid:18110870		Eucgr.E02212.1|PACid:23578768		Glyma20g06780.2|PACid:16315635			MDP0000316178|PACid:22675652					Medtr6g081100.1|PACid:17472011				ppa024963m|PACid:17641895	POPTR_0031s00361.1|PACid:18244099
				clementine0.9_035065m|PACid:19254181					orange1.1g047214m|PACid:18128081		Eucgr.E02224.1|PACid:23578775					MDP0000317856|PACid:22656360					Medtr6g081230.1|PACid:17472024				ppa024986m|PACid:17660974	POPTR_0031s00420.1|PACid:18244111
				clementine0.9_035098m|PACid:19276318					orange1.1g047700m|PACid:18124479		Eucgr.E02228.1|PACid:23578778					MDP0000321537|PACid:22633028					Medtr6g081230.2|PACid:17472025				ppa025035m|PACid:17640979	POPTR_0031s00430.1|PACid:18244115
				clementine0.9_035348m|PACid:19285535					orange1.1g047930m|PACid:18115493		Eucgr.E02234.1|PACid:23578781					MDP0000321952|PACid:22670856					Medtr6g089040.1|PACid:17472218				ppa025202m|PACid:17658764	POPTR_0031s00440.1|PACid:18244088
				clementine0.9_035425m|PACid:19253303					orange1.1g048566m|PACid:18099151		Eucgr.E02245.1|PACid:23578787					MDP0000403562|PACid:22622847					Medtr6g089120.1|PACid:17472226				ppa025310m|PACid:17654396	POPTR_0031s00450.1|PACid:18244108
				clementine0.9_035461m|PACid:19254100							Eucgr.E02282.1|PACid:23578810					MDP0000443113|PACid:22653621					Medtr6g089190.1|PACid:17472233				ppa025848m|PACid:17654758	POPTR_0031s00490.1|PACid:18244106
				clementine0.9_035512m|PACid:19278657							Eucgr.E02286.1|PACid:23578812					MDP0000455346|PACid:22632170					Medtr6g089280.1|PACid:17472242				ppa025905m|PACid:17642345	POPTR_0123s00220.2|PACid:18232464
				clementine0.9_035990m|PACid:19277657							Eucgr.E02293.1|PACid:23578817					MDP0000460947|PACid:22643983					Medtr7g105840.1|PACid:17476852				ppa026003m|PACid:17641205	POPTR_0123s00230.1|PACid:18232462
											Eucgr.E02306.1|PACid:23578825					MDP0000463166|PACid:22672021					Medtr8g024520.1|PACid:17479645				ppa026101m|PACid:17665589	POPTR_0123s00240.1|PACid:18232460
											Eucgr.E02314.1|PACid:23578828					MDP0000463968|PACid:22655261					Medtr8g024530.1|PACid:17479646				ppa026276m|PACid:17651454	POPTR_0137s00210.1|PACid:18247169
											Eucgr.E02536.1|PACid:23579059					MDP0000470292|PACid:22659408					Medtr8g074670.1|PACid:17481129				ppa026334m|PACid:17660376	POPTR_0182s00200.1|PACid:18244074
											Eucgr.E02543.1|PACid:23579062					MDP0000478174|PACid:22673279					Medtr8g074680.1|PACid:17481130				ppa027225m|PACid:17654029	POPTR_0182s00220.1|PACid:18244072
											Eucgr.E02550.1|PACid:23579068					MDP0000500503|PACid:22654797					Medtr8g089620.1|PACid:17481855				ppa1027137m|PACid:17664444	POPTR_0185s00200.1|PACid:18226931
											Eucgr.E02571.1|PACid:23579080					MDP0000527649|PACid:22650488									ppa1027179m|PACid:17658650	POPTR_0185s00210.1|PACid:18226930
											Eucgr.E02587.1|PACid:23579086					MDP0000551940|PACid:22652570									ppa1027204m|PACid:17669052	POPTR_0287s00220.1|PACid:18222201
											Eucgr.E02587.2|PACid:23579087					MDP0000555793|PACid:22659995									ppb021897m|PACid:17642721	POPTR_0731s00200.1|PACid:18222098
											Eucgr.E02588.1|PACid:23579088					MDP0000573171|PACid:22675981										POPTR_0845s00200.1|PACid:18209199
											Eucgr.E02591.1|PACid:23579089					MDP0000573272|PACid:22652467										POPTR_0922s00200.1|PACid:18247266
											Eucgr.E02599.1|PACid:23579096					MDP0000582438|PACid:22676398
											Eucgr.E02914.1|PACid:23579365					MDP0000585239|PACid:22648617
											Eucgr.E02922.1|PACid:23579370					MDP0000600078|PACid:22626220
											Eucgr.E02926.1|PACid:23579374					MDP0000610303|PACid:22622062
											Eucgr.E02936.1|PACid:23579381					MDP0000610579|PACid:22653611
											Eucgr.E03074.1|PACid:23579480					MDP0000611963|PACid:22674797
											Eucgr.E03075.1|PACid:23579481					MDP0000631647|PACid:22677957
											Eucgr.E03080.1|PACid:23579486					MDP0000636876|PACid:22671995
											Eucgr.E03084.1|PACid:23579489					MDP0000642001|PACid:22640262
											Eucgr.E03084.2|PACid:23579490					MDP0000662618|PACid:22653106
											Eucgr.E03092.1|PACid:23579496					MDP0000663755|PACid:22649146
											Eucgr.E03133.2|PACid:23579519					MDP0000680657|PACid:22639189
											Eucgr.E03135.1|PACid:23579520					MDP0000685425|PACid:22653247
											Eucgr.E03174.1|PACid:23579550					MDP0000698001|PACid:22633533
											Eucgr.E03185.1|PACid:23579557					MDP0000710999|PACid:22631512
											Eucgr.E03330.1|PACid:23579681					MDP0000722337|PACid:22638066
											Eucgr.E03438.1|PACid:23579785					MDP0000724110|PACid:22640505
											Eucgr.E03802.1|PACid:23580077					MDP0000726867|PACid:22683313
											Eucgr.E03804.1|PACid:23580081					MDP0000734760|PACid:22648597
											Eucgr.F01276.1|PACid:23581977					MDP0000744129|PACid:22641728
											Eucgr.F01291.1|PACid:23581983					MDP0000748617|PACid:22640610
											Eucgr.F01322.1|PACid:23582009					MDP0000752579|PACid:22667049
											Eucgr.F01323.1|PACid:23582010					MDP0000775297|PACid:22656234
											Eucgr.F02533.1|PACid:23583364					MDP0000775665|PACid:22664837
											Eucgr.F03887.1|PACid:23585089					MDP0000816743|PACid:22670914
											Eucgr.F03896.1|PACid:23585095
											Eucgr.F03913.1|PACid:23585107
											Eucgr.F04311.1|PACid:23585570
											Eucgr.G00409.1|PACid:23586080
											Eucgr.G00417.1|PACid:23586085
											Eucgr.G00425.1|PACid:23586093
											Eucgr.G00426.1|PACid:23586094
											Eucgr.G00518.1|PACid:23586180
											Eucgr.G00544.1|PACid:23586198
											Eucgr.G00550.1|PACid:23586203
											Eucgr.G01276.1|PACid:23586882
											Eucgr.G01356.1|PACid:23586943
											Eucgr.H01423.1|PACid:23590877
											Eucgr.H01423.2|PACid:23590878
											Eucgr.H01423.3|PACid:23590879
											Eucgr.H01446.1|PACid:23590900
											Eucgr.H01702.1|PACid:23591162
											Eucgr.H01705.1|PACid:23591164
											Eucgr.H01707.1|PACid:23591166
											Eucgr.H01707.2|PACid:23591167
											Eucgr.H01723.1|PACid:23591176
											Eucgr.H01728.1|PACid:23591180
											Eucgr.H01732.1|PACid:23591184
											Eucgr.H01736.1|PACid:23591186
											Eucgr.H01741.1|PACid:23591192
											Eucgr.H01742.1|PACid:23591193
											Eucgr.H01742.2|PACid:23591194
											Eucgr.H02017.1|PACid:23591393
											Eucgr.H02030.1|PACid:23591404
											Eucgr.H02032.1|PACid:23591406
											Eucgr.H02058.1|PACid:23591422
											Eucgr.H02067.1|PACid:23591426
											Eucgr.H02069.1|PACid:23591428
											Eucgr.H02078.1|PACid:23591434
											Eucgr.H02117.1|PACid:23591462
											Eucgr.H02129.1|PACid:23591472
											Eucgr.H02141.1|PACid:23591477
											Eucgr.H02150.1|PACid:23591484
											Eucgr.H02164.1|PACid:23591492
											Eucgr.H02580.1|PACid:23591885
											Eucgr.H03136.1|PACid:23592451
											Eucgr.H03679.1|PACid:23592980
											Eucgr.H03694.1|PACid:23592992
											Eucgr.H03699.1|PACid:23592997
											Eucgr.H03699.2|PACid:23592998
											Eucgr.H03723.1|PACid:23593015
											Eucgr.H03735.1|PACid:23593021
											Eucgr.H03745.1|PACid:23593027
											Eucgr.H03750.1|PACid:23593031
											Eucgr.H03761.1|PACid:23593039
											Eucgr.H03796.1|PACid:23593066
											Eucgr.H03809.1|PACid:23593074
											Eucgr.H03824.1|PACid:23593083
											Eucgr.H03824.2|PACid:23593084
											Eucgr.H03824.3|PACid:23593085
											Eucgr.H03827.1|PACid:23593088
											Eucgr.I00027.1|PACid:23594553
											Eucgr.I00028.1|PACid:23594554
											Eucgr.I00028.2|PACid:23594555
											Eucgr.I00084.1|PACid:23594606
											Eucgr.J00987.1|PACid:23598888
											Eucgr.J01320.1|PACid:23599283
											Eucgr.J02084.1|PACid:23600136
											Eucgr.K01937.1|PACid:23603447
											Eucgr.L00367.1|PACid:23605651
											Eucgr.L00391.1|PACid:23605663
											Eucgr.L00700.1|PACid:23605868
											Eucgr.L01406.1|PACid:23606379
											Eucgr.L01911.1|PACid:23606761
											Eucgr.L03395.1|PACid:23607821
											Eucgr.L03709.1|PACid:23608009
