# Supplementary material for: Computational Identification Raises a Riddle for Distribution of Putative NACHT NTPases in the Genome of Early Green Plants
Source: PLoS One. 2016 Mar 1;11(3):e0150634. doi: 10.1371/journal.pone.0150634 (PMC4773052; doi:10.1371/journal.pone.0150634)
Supplement: S2 Table — (XLS) [file pone.0150634.s002.xls]

## Sheet: Sheet1
S2 Table. Blast hits of corresponding protein sequences of early green plant lineages
Species	Query	Subject	Full name	Organism	Score	Query coverage	E-value	Identity
Selaginella moellendorffii	407161|PACid:15416689	sp|Q99973.2|TEP1_HUMAN	Telomerase protein component 1	Homo sapiens	48.9	94%	6e-06	22%
		sp|A6H603.2|NWD1_MOUSE	NACHT domain- and WD repeat-containing protein 1	Mus musculus	47	50%	2e-05	15%
	417146|PACid:15401511
	444094|PACid:15413793	sp|Q99973.2|TEP1_HUMAN	Telomerase protein component 1	Homo sapiens	55.1	18%	2e-06	20%
	422201|PACid:15417115	sp|Q9NX02.1|NALP2_HUMAN	NACHT, LRR and PYD domains-containing protein 2	Homo sapiens	62	17%	1e-08	16%
		sp|P59044.2|NALP6_HUMAN	NACHT, LRR and PYD domains-containing protein 6	Homo sapiens	59.3	18%	6e-08	19%
	424082|PACid:15421485	sp|Q9NX02.1|NALP2_HUMAN	NACHT, LRR and PYD domains-containing protein 2	Homo sapiens	61.6	47%	4e-09	15%
		sp|Q8WX94.1|NALP7_HUMAN	NACHT, LRR and PYD domains-containing protein 7	Homo sapiens	58.2	47%	4e-08	14%
	425148|PACid:15402815	sp|Q9NX02.1|NALP2_HUMAN	NACHT, LRR and PYD domains-containing protein 2	Homo sapiens	65.5	25%	1e-09	16%
		sp|Q8WX94.1|NALP7_HUMAN	NACHT, LRR and PYD domains-containing protein 7	Homo sapiens	61.6	19%	2e-08	15%
Chalmydomonas reinhardtii	Cre01.g039500.t1.2|PACid:27578790	sp|Q8YRI1.1|YY46_NOSS1	Uncharacterized WD repeat-containing protein alr3466	Nostoc sp. PCC 7120	707	46%	0	35%
		sp|Q00808.1|HETE1_PODAS	Vegetative incompatibility protein HET-E-1	Podospora anserina	539	55%	9e-165	34%
		sp|Q55563.1|Y163_SYNY3	Uncharacterized WD repeat-containing protein sll0163	Synechocystis sp. PCC 6803 substr. Kazusa	521	42%	2e-155	26%
		sp|Q99973.2|TEP1_HUMAN	Telomerase protein component 1	Homo sapiens	328	58%	6e-90	20%
	Cre03.g152550.t1.3|PACid:27576858	sp|Q8YRI1.1|YY46_NOSS1	Uncharacterized WD repeat-containing protein alr3466	Nostoc sp. PCC 7120	456	47%	4e-131	21%
		sp|Q00808.1|HETE1_PODAS	Vegetative incompatibility protein HET-E-1	Podospora anserina	389	45%	6e-110	22%
		sp|Q55563.1|Y163_SYNY3	Uncharacterized WD repeat-containing protein sll0163	Synechocystis sp. PCC 6803 substr. Kazusa	348	46%	6e-96	17%
		sp|Q99973.2|TEP1_HUMAN	Telomerase protein component 1	Homo sapiens	216	53%	9e-55	16%
	Cre07.g350451.t1.2|PACid:27564305	sp|Q8YRI1.1|YY46_NOSS1	Uncharacterized WD repeat-containing protein alr3466	Nostoc sp. PCC 7120	500	45%	6e-148	23%
		sp|Q00808.1|HETE1_PODAS	Vegetative incompatibility protein HET-E-1	Podospora anserina	362	45%	8e-102	21%
		sp|Q55563.1|Y163_SYNY3	Uncharacterized WD repeat-containing protein sll0163	Synechocystis sp. PCC 6803 substr. Kazusa	350	46%	4e-97	16%
		sp|Q99973.2|TEP1_HUMAN	Telomerase protein component 1	Homo sapiens	210	63%	4e-53	14%
	Cre17.g723450.t1.3|PACid:27572133	sp|Q8YRI1.1|YY46_NOSS1	Uncharacterized WD repeat-containing protein alr3466	Nostoc sp. PCC 7120	592	44%	9e-180	25%
		sp|Q00808.1|HETE1_PODAS	Vegetative incompatibility protein HET-E-1	Podospora anserina	459	51%	4e-134	29%
		sp|Q55563.1|Y163_SYNY3	Uncharacterized WD repeat-containing protein sll0163	Synechocystis sp. PCC 6803 substr. Kazusa	448	44%	1e-128	21%
		sp|Q99973.2|TEP1_HUMAN	Telomerase protein component 1	Homo sapiens	295	59%	3e-79	20%
