# Supplementary material for: Computational Identification Raises a Riddle for Distribution of Putative NACHT NTPases in the Genome of Early Green Plants
Source: PLoS One. 2016 Mar 1;11(3):e0150634. doi: 10.1371/journal.pone.0150634 (PMC4773052; doi:10.1371/journal.pone.0150634)
Supplement: S3 Table — (XLS) [file pone.0150634.s003.xls]

## Sheet: Sheet1
S3 Table: List of NACHT NTPase used for phylogenetic analysis in Figure 5
Gene Name used in our study	Orgainsms name	Division
S_moe_13	Selaginella moellendorffii	Early green plants
S_moe_7	Selaginella moellendorffii	Early green plants
S_moe_19	Selaginella moellendorffii	Early green plants
S_moe_10	Selaginella moellendorffii	Early green plants
S_moe_4	Selaginella moellendorffii	Early green plants
S_moe_16	Selaginella moellendorffii	Early green plants
C_re_01	Chalmydomonas rehaindrttii	Early green plants
C_re_03	Chalmydomonas rehaindrttii	Early green plants
C_re_07	Chalmydomonas rehaindrttii	Early green plants
C_re_17	Chalmydomonas rehaindrttii	Early green plants
C_sub_01	Coccomyxa subellipsoidea	Early green plants
C_sub_03	Coccomyxa subellipsoidea	Early green plants
B2IYR9_NOSP7	Nostoc punctiforme	Cyanobacteria
B2IU91_NOSP7	Nostoc punctiforme	Cyanobacteria
B2J426_NOSP7	Nostoc punctiforme	Cyanobacteria
B2IVU5_NOSP7	Nostoc punctiforme	Cyanobacteria
B2IUR1_NOSP7	Nostoc punctiforme	Cyanobacteria
B2JAV5_NOSP7	Nostoc punctiforme	Cyanobacteria
B2JBK1_NOSP7	Nostoc punctiforme	Cyanobacteria
B2J1C8_NOSP7	Nostoc punctiforme	Cyanobacteria
B2J557_NOSP7	Nostoc punctiforme	Cyanobacteria
B2J5X0_NOSP7	Nostoc punctiforme	Cyanobacteria
B2JBW8_NOSP7	Nostoc punctiforme	Cyanobacteria
B2IZC8_NOSP7	Nostoc punctiforme	Cyanobacteria
B2IT27_NOSP7	Nostoc punctiforme	Cyanobacteria
B2J6Z3_NOSP7	Nostoc punctiforme	Cyanobacteria
B2J4S9_NOSP7	Nostoc punctiforme	Cyanobacteria
B2J4D1_NOSP7	Nostoc punctiforme	Cyanobacteria
B2IY80_NOSP7	Nostoc punctiforme	Cyanobacteria
gi|113478311_TRIER	Trichodesmium erythraeum	Cyanobacteria
gi|113478092_TRIER	Trichodesmium erythraeum	Cyanobacteria
gi|113477794_TRIER	Trichodesmium erythraeum	Cyanobacteria
gi|113477320_TRIER	Trichodesmium erythraeum	Cyanobacteria
gi|113477145_TRIER	Trichodesmium erythraeum	Cyanobacteria
gi|113477067_TRIER	Trichodesmium erythraeum	Cyanobacteria
gi|113477066_TRIER	Trichodesmium erythraeum	Cyanobacteria
gi|113476398_TRIER	Trichodesmium erythraeum	Cyanobacteria
gi|113476239_TRIER	Trichodesmium erythraeum	Cyanobacteria
gi|113476117_TRIER	Trichodesmium erythraeum	Cyanobacteria
gi|113476115_TRIER	Trichodesmium erythraeum	Cyanobacteria
gi|113475928_TRIER	Trichodesmium erythraeum	Cyanobacteria
gi|113475761_TRIER	Trichodesmium erythraeum	Cyanobacteria
gi|113475509_TRIER	Trichodesmium erythraeum	Cyanobacteria
gi|113475453_TRIER	Trichodesmium erythraeum	Cyanobacteria
gi|113475167_TRIER	Trichodesmium erythraeum	Cyanobacteria
gi|113474906_TRIER	Trichodesmium erythraeum	Cyanobacteria
gi|113474743_TRIER	Trichodesmium erythraeum	Cyanobacteria
gi|113474555_TRIER	Trichodesmium erythraeum	Cyanobacteria
gi|113474492_TRIER	Trichodesmium erythraeum	Cyanobacteria
gi|113474446_TRIER	Trichodesmium erythraeum	Cyanobacteria
gi|113474166_TRIER	Trichodesmium erythraeum	Cyanobacteria
gi|113474127_TRIER	Trichodesmium erythraeum	Cyanobacteria
gi|113473980_TRIER	Trichodesmium erythraeum	Cyanobacteria
Q11AA6_TRIEI	Trichodesmium erythraeum	Cyanobacteria
Q115R9_TRIEI	Trichodesmium erythraeum	Cyanobacteria
Q10V25_TRIEI	Trichodesmium erythraeum	Cyanobacteria
Q111J7_TRIEI	Trichodesmium erythraeum	Cyanobacteria
Q10YM0_TRIEI	Trichodesmium erythraeum	Cyanobacteria
Q10YL9_TRIEI	Trichodesmium erythraeum	Cyanobacteria
Q111X1_TRIEI	Trichodesmium erythraeum	Cyanobacteria
Q111W9_TRIEI	Trichodesmium erythraeum	Cyanobacteria
Q10WJ2_TRIEI	Trichodesmium erythraeum	Cyanobacteria
Q23D30_TETTS	Tetrahymena thermophila	Protozoa
Q24G77_TETTS	Tetrahymena thermophila	Protozoa
Q22MF6_TETTS	Tetrahymena thermophila	Protozoa
Q233I1_TETTS	Tetrahymena thermophila	Protozoa
Q46BH7_METBF	Methanosarcina barkeri	Archaebacteria
Q46BH5_METBF	Methanosarcina barkeri	Archaebacteria
Q8TK13_METAC	Methanosarcina acetivorans	Archaebacteria
B2IUR1_NOSP7	Nostoc punctiforme	Cyanobacteria
B2J6Z3_NOSP7	Nostoc punctiforme	Cyanobacteria
B2IT27_NOSP7	Nostoc punctiforme	Cyanobacteria
K9RQH6_SYNP3	Synechococcus sp	Cyanobacteria
K9SS80_9SYNE	Synechococcus sp	Cyanobacteria
K9STY2_9SYNE	Synechococcus sp	Cyanobacteria
B4WIA9_9SYNE	Synechococcus sp	Cyanobacteria
B1XRM8_SYNP2	Synechococcus sp	Cyanobacteria
A0A024KKF6_ECOLX	Esecherichia coli	Bacteria
N2SVI5_ECOLX	Esecherichia coli	Bacteria
U0E1F0_ECOLX	Esecherichia coli	Bacteria
A0A074IQK9_ECOLX	Esecherichia coli	Bacteria
E9YM75_ECOLX	Esecherichia coli	Bacteria
A0A028C5H1_ECOLX	Esecherichia coli	Bacteria
V9SI98_ECOLX	Esecherichia coli	Bacteria
D8BAL3_ECOLX	Esecherichia coli	Bacteria
A0A070UUB1_ECOLX	Esecherichia coli	Bacteria
M8Q8K9_ECOLX	Esecherichia coli	Bacteria
N2HT73_ECOLX	Esecherichia coli	Bacteria
T6B2Y4_ECOLX	Esecherichia coli	Bacteria
Q9X8M7_STRCO	Streptomyces coelicolor	Bacteria
Q9X8M6_STRCO	Streptomyces coelicolor	Bacteria
Q9X8M9_STRCO	Streptomyces coelicolor	Bacteria
A9V6Y5_MONBE	Monosiga brevicollis	Protozoa
A0D039_PARTE	Paramecium tetraurelia	Protozoa
Q0CPK3_ASPTN	Aspergilus terreus	Fungi
Q0CRY1_ASPTN	Aspergilus terreus	Fungi
Q0C8M7_ASPTN	Aspergilus terreus	Fungi
Q0CMR7_ASPTN	Aspergilus terreus	Fungi
Q0C8R1_ASPTN	Aspergilus terreus	Fungi
Q0CPZ3_ASPTN	Aspergilus terreus	Fungi
Q0CAJ0_ASPTN	Aspergilus terreus	Fungi
Q2HEY1_CHAGB	Chaetomum globosum	Fungi
Q2HE81_CHAGB	Chaetomum globosum	Fungi
Q2GQJ8_CHAGB	Chaetomum globosum	Fungi
Q2GV72_CHAGB	Chaetomum globosum	Fungi
Q2H647_CHAGB	Chaetomum globosum	Fungi
Q2HD61_CHAGB	Chaetomum globosum	Fungi
Q2GW11_CHAGB	Chaetomum globosum	Fungi
Q2HHZ0_CHAGB	Chaetomum globosum	Fungi
Q2H9S0_CHAGB	Chaetomum globosum	Fungi
Q2GV04_CHAGB	Chaetomum globosum	Fungi
Q2H200_CHAGB	Chaetomum globosum	Fungi
A8NAI0_COPC7	Coprinopsis cinerea	Fungi
A8NQ38_COPC7	Coprinopsis cinerea	Fungi
A8P271_COPC7	Coprinopsis cinerea	Fungi
A8P965_COPC7	Coprinopsis cinerea	Fungi
G4N4H8_MAGO7	Magnaporthe oryzae	Fungi
G4MYF7_MAGO7	Magnaporthe oryzae	Fungi
G4MYF8_MAGO7	Magnaporthe oryzae	Fungi
G4MKY8_MAGO7	Magnaporthe oryzae	Fungi
G4N0Q0_MAGO7	Magnaporthe oryzae	Fungi
G4NCF5_MAGO7	Magnaporthe oryzae	Fungi
G4NI43_MAGO7	Magnaporthe oryzae	Fungi
G4NHP1_MAGO7	Magnaporthe oryzae	Fungi
G4MM04_MAGO7	Magnaporthe oryzae	Fungi
G4NK69_MAGO7	Magnaporthe oryzae	Fungi
G4MLF0_MAGO7	Magnaporthe oryzae	Fungi
B4XKE3_BRAFL	Branchiostoma floridae	Animalia
B4XKD9_BRAFL	Branchiostoma floridae	Animalia
B4XKE2_BRAFL	Branchiostoma floridae	Animalia
B4XKE5_BRAFL	Branchiostoma floridae	Animalia
B4XKD7_BRAFL	Branchiostoma floridae	Animalia
B4XKE4_BRAFL	Branchiostoma floridae	Animalia
C3ZAE1_BRAFL	Branchiostoma floridae	Animalia
C3ZKX0_BRAFL	Branchiostoma floridae	Animalia
C3ZKZ5_BRAFL	Branchiostoma floridae	Animalia
C3Z4J5_BRAFL	Branchiostoma floridae	Animalia
F7BJI5_CIOIN	Ciona intestinalis	Animalia
F7A165_CIOIN	Ciona intestinalis	Animalia
Q94427_CIOIN	Ciona intestinalis	Animalia
Q94430_CIOIN	Ciona intestinalis	Animalia
NALP4_HUMAN	Homo sapeins	Animalia
NALP2_HUMAN	Homo sapeins	Animalia
NLRC4_HUMAN	Homo sapeins	Animalia
NWD1_HUMAN	Homo sapeins	Animalia
NWD2_HUMAN	Homo sapeins	Animalia
C2TA_HUMAN	Homo sapeins	Animalia
NLRC5_HUMAN	Homo sapeins	Animalia
NOD1_HUMAN	Homo sapeins	Animalia
APAF_HUMAN	Homo sapeins	Animalia
TEP1_HUMAN	Homo sapeins	Animalia
CARD9_HUMAN	Homo sapeins	Animalia
NALP3_MOUSE	Mus musculus	Animalia
NWD2_MOUSE	Mus musculus	Animalia
NWD1_MOUSE	Mus musculus	Animalia
Q4PLS0_MOUSE	Mus musculus	Animalia
TEP1_MOUSE	Mus musculus	Animalia
CARD9_MOUSE	Mus musculus	Animalia
NOD2_MOUSE	Mus musculus	Animalia
NLRC4_MOUSE	Mus musculus	Animalia
PLDX1_MOUSE	Mus musculus	Animalia
C2TA_MOUSE	Mus musculus	Animalia
TRI16_MOUSE	Mus musculus	Animalia
W4XH90_STRPU	Strongylocentrotus purpuratus	Animalia
W4XJP2_STRPU	Strongylocentrotus purpuratus	Animalia
W4Z7A0_STRPU	Strongylocentrotus purpuratus	Animalia
W4XDZ9_STRPU	Strongylocentrotus purpuratus	Animalia
W4ZCR1_STRPU	Strongylocentrotus purpuratus	Animalia
W4YCP3_STRPU	Strongylocentrotus purpuratus	Animalia
W4Y7R9_STRPU	Strongylocentrotus purpuratus	Animalia
W4ZAA0_STRPU	Strongylocentrotus purpuratus	Animalia
W4YH64_STRPU	Strongylocentrotus purpuratus	Animalia
W4ZAM7_STRPU	Strongylocentrotus purpuratus	Animalia
O16302_CAEEL	Caenorhabditis elegans	Animalia
A7STJ6_NEMVE	Nematostella vectensis	Animalia
A7SZT3_NEMVE	Nematostella vectensis	Animalia
A7SV40_NEMVE	Nematostella vectensis	Animalia
A7S3R7_NEMVE	Nematostella vectensis	Animalia
A7SYV4_NEMVE	Nematostella vectensis	Animalia
A7T3U9_NEMVE	Nematostella vectensis	Animalia
A7SG70_NEMVE	Nematostella vectensis	Animalia
A7RUS0_NEMVE	Nematostella vectensis	Animalia
A7SY65_NEMVE	Nematostella vectensis	Animalia
A7RNA8_NEMVE	Nematostella vectensis	Animalia
A7STP2_NEMVE	Nematostella vectensis	Animalia
